# Supplementary material for: Horizontal gene transfer drives the evolution of Rh50 permeases in prokaryotes
Source: BMC Evol Biol. 2017 Jan 3;17:2. doi: 10.1186/s12862-016-0850-6 (PMC5209957; doi:10.1186/s12862-016-0850-6)
Supplement: Additional file 1: Table S1. — Phyletic pattern of RH50 homologs in bacterial and archaeal genomes. Table S2. Taxonomic distribution of RH50 and AMT homologs in euryarchaeal methanogens. Table S3. Taxonomic distribution of RH50 and AMT homologs in Planctomycetes and Geobacter Genus. Table S4. The dataset of 121 RH50 chromosomal neighbours. (XLSX 127 kb) [file 12862_2016_850_MOESM1_ESM.xlsx]

## Sheet: Table S1
Table S1. Phyletic pattern of RH50 homologs in bacterial and archaeal genomes.
Phylum	Genomesa	RH50b,c
Alphaproteobacteria	333	0
Betaproteobacteria	301	6
Gammaproteobacteria	830	0
Deltaproteobacteria	131	1
Epsilonproteobacteria	152	0
Firmicutes	1029	17
Planctomycetes	28	5
Actinobacteria	820	1
Acidobacteria	14	1
Euryarchaeota	215	3
total	3853	34
a http://www.ncbi.nlm.nih.gov/genomes/MICROBES/microbial_taxtree.html (as of August 2014)
b See Table 1 for species breakdown.
c To the species in Table 1 here are added two Firmicutes (Delahobacter sp. CF, Delahobacter sp. UNSWDHB) and two
Planctomycetes (Ca. K. stuttgartiensis RU-1 and Ca. K. stuttgartiensis CH-1).

## Sheet: Table S2
	Table S2. Taxonomic distribution of RH50 and AMT homologs in euryarchaeal methanogens.
	Species	Taxonomy/Order a	Class b	RH50	AMT	Methanogenic pathway c, d
1	Ca. Methanomassiliicoccus intestinalis Issoire-Mx1	Methanomassiliicoccales	IV	1	0	C
2	Methanomassiliicoccus luminyensis B10	Methanomassiliicoccales	IV	1	1	C
3	Ca. Methanomethylophilus alvus Mx1201	Methanomassiliicoccales	IV	0	1	C
4	Methanosalsum zhilinae WeN5 DSM 4017	Methanosarcinales	III	1	1	A, B, C
5	Methanohalobium evestigatum Z-7303 (2)	Methanosarcinales	III	0	1	A, B, C
6	Methanococcoides burtonii	Methanosarcinales	III	0	1	A, B, C
7	Methanohalophilus mahii DSM 5219	Methanosarcinales	III	0	1	A, B, C
8	Methanolobus psychrophilus R15	Methanosarcinales	III	0	2	A, B, C
9	Methanolobus tindarius	Methanosarcinales	III	0	2	A, B, C
10	Methanomethylovorans hollandica DSM 15978	Methanosarcinales	III	0	1	A, B, C
11	Methanosarcina acetivorans	Methanosarcinales	III	0	3	A, B, C
12	Methanosarcina barkeri Fusaro	Methanosarcinales	III	0	3	A, B, C
13	Methanosarcina mazei	Methanosarcinales	III	0	2	A, B, C
14	Methanosaeta concilii GP6	Methanosarcinales	III	0	2	B
15	Methanosaeta harundinacea 6Ac	Methanosarcinales	III	0	2	B
16	Methanosaeta thermophila PT	Methanosarcinales	III	0	1	B
17	Methanocella arvoryzae MRE50	Methanocellales	III	0	1	A
18	Methanocella conradii HZ254	Methanocellales	III	0	2	A
19	Methanocella paludicola SANAE	Methanocellales	III	0	2	A
20	Methanocorpusculum labreanum Z	Methanomicrobiales	II	0	2	A
21	Methanoculleus marisnigri JR1	Methanomicrobiales	II	0	1	A
22	Methanofollis liminatans GKZPZ	Methanomicrobiales	II	0	3	A
23	Methanoplanus limicola	Methanomicrobiales	II	0	2	A
24	Methanoplanus petrolearius DSM 11571	Methanomicrobiales	II	0	3	A
25	Methanoregula boonei 6A8	Methanomicrobiales	II	0	2	A
26	Methanoregula formicica SMSP	Methanomicrobiales	II	0	1	A
27	Methanosphaerula palustris	Methanomicrobiales	II	0	2	A
28	Methanospirillum hungatei JF-1	Methanomicrobiales	II	0	2	A
29	Methanocaldococcus infernus	Methanococcales	I	0	1	A
30	Methanocaldococcus vulcanius M7	Methanococcales	I	0	1	A
31	Methanococcus maripaludis C5	Methanococcales	I	0	1	A
32	Methanococcus voltae A3	Methanococcales	I	0	1	A
33	Methanotorris igneus Kol 5	Methanococcales	I	0	1	A
34	Methanocaldococcus jannaschii DSM 2661	Methanococcales	I	0	2	A
35	Methanosphaera stadtmanae DSM 3091	Methanobacteriales	I	0	1	C
36	Methanothermobacter thermautotrophicus Delta H	Methanobacteriales	I	0	2	A
37	Methanobrevibacter smithii	Methanobacteriales	I	0	1	A
38	Methanobacterium thermoautotrophicum	Methanobacteriales	I	0	1	A
39	Methanopyrus kandleri	Methanopyrales	I	0	1	A
	Note.- Data obtained by blastp-search against the corresponding genome.
	a NCBI taxonomy, except for Methanomassiliicoccales (Borrel et al. 2014).
	b From Paul et al. 2012. Appl Environ Microbiol. 78:8245-8253.
	c Methyanogenic pathway: (A) hydrogenotrophic (from H2 reduction of CO2 or formate), (B) acetoclastic (from acetate cleavage) and (C) methylotrophic (from C1 compounds such as methanol and methylamines).
	d From Liu Y. 2010. Chapters 42-46. In: Timmis KN (Ed). Handbook of Hydrocarbon and Lipid Microbiology. Springer-Verlag Berlin Heidelberg

## Sheet: Table S3
	Table S3. Taxonomic distribution of RH50 and AMT homologs in Planctomycetes and Geobacter Genus.
	Species	RH50	AMT
1	Candidatus Kuenenia stuttgartiensis	1	4
2	Candidatus Brocadia anammoxidans (WQC04)	1	5
3	Planctomycetaceae bacterium KSU-1	1	7
4	Candidatus Kuenenia stuttgartiensis CH1	1	1
5	Candidatus Kuenenia stuttgartiensis RU1	1	2
6	Planctomyces maris DSM 8797	0	4
7	Planctomyces limnophilus DSM 3776	0	3
8	Planctomyces brasiliensis DSM 5305	0	3
9	Planctomycetes bacterium SCGC AB-663-A20	0	2
10	Planctomycetes bacterium SCGC AAA240-F15	0	0
11	Planctomycetes bacterium SCGC AAA282-C19	0	0
12	Planctomycetes bacterium SCGC AB-663-N19	0	0
13	Rhodopirellula baltica SH 1	0	3
14	Rhodopirellula maiorica SM1	0	2
15	Rhodopirellula europaea 6C	0	1
16	Rhodopirellula europaea SH398	0	1
17	Rhodopirellula sp. SWK7	0	2
18	Rhodopirellula baltica SH28	0	1
19	Rhodopirellula baltica WH47	0	1
20	Rhodopirellula sallentina SM41	0	2
21	Phycisphaera mikurensis NBRC 102666	0	1
22	Singulisphaera acidiphila MOB10, DSM 18658	0	2
23	Isosphaera pallida IS1B, ATCC 43644	0	0
24	Pirellula staleyi DSM 6068	0	4
25	Blastopirellula marina SH 106T, DSM 3645	0	4
26	Gemmata obscuriglobus UQM 2246	0	1
27	Schlesneria paludicola DSM 18645	0	3
28	Zavarzinella formosa DSM 19928	0	1
1	Geobacter sp. M21	1	2
2	Geobacter sp. M18	0	2
3	Geobacter sulfurreducens PCA	0	2
4	Geobacter metallireducens GS-15	0	2
5	Geobacter bemidjiensis	0	2
6	Geobacter lovleyi SZ	0	2
7	Geobacter daltonii FRC-32	0	2
8	Geobacter uraniireducens Rf4	0	2
Note.- Anammox species are shown in red.

## Sheet: Table S4
Table S4. The dataset of 121 RH50 chromosomal neighbours.
Species/Taxonomy a	IMG Gene ID	IMG Locus_tag	IMG product name	TMs	HGT b	Adjacent taxa in tree	MSA/comment	RNR	# taxa	# sites	Best model b
Methanomassiliicoccus luminyensis B10	2518908564	missing	Cell division protein FtsH	N	N		ClustalO	N	67	663	LG +G4 (*)
Euryarchaeota/Methanomicrobia/Methanomassilicoccales	2518908565	missing (Mlum65)	NADP oxidoreductase, coenzyme F420-dependent	N	Y	a-, d-proteobacteria	TM-Coffee	Y	85	146	LG +G4
methanogens	2518908566	missing (Mlum66)	hypothetical protein	Y	N		TM-Coffee	Y	52	123	LG +G4
	2518908567	missing	Rh50
	2518908568	missing (Mlum68)	MtmB monomethylamine methyltransferase	N	N		ClustalO	Y	42	417	LG +G4
	2518908569	missing	MtmB monomethylamine methyltransferase	N	N		see Mlum68
	2518908570	missing	MtmC methyltransferase cognate corrinoid protein	N	N		see Mzhil_1523
Ca. Methanomassiliicoccus intestinalis Issoire-Mx1	2555937689	H729_04215	dimethylamine permease	Y	N		TM-Coffee	Y	50	399	LG +G4 +F
Euryarchaeota/Methanomicrobia/Methanomassilicoccales	2555937688	H729_04210	Rh50
methanogens	2555937687	MMINT_08950	MtmB monomethylamine methyltransferase	N	N		see Mlum68
	2555937686	H729_04195	MtmC methyltransferase cognate corrinoid protein	N	N		see Mzhil_1523
Methanosalsum zhilinae WeN5, DSM 4017	2502871528	Mzhil_1519	iron (metal) dependent repressor, DtxR family	N	N		ClustalO	Y	72	171	LG +G4
Euryarchaeota/Methanomicrobia/Methanosarcinales	2502871529	Mzhil_1520	conserved hypothetical protein	N			homologs only in methanosarcinales
methanogens	2502871530	Mzhil_1521	Rh50
	2502871531	Mzhil_1522	MtmB monomethylamine methyltransferase	N	N		see Mlum68
	2502871532	Mzhil_1523	MtmC methyltransferase cognate corrinoid protein	N	N		ClustalO	Y	75	191	LG +G4
	2502871533	Mzhil_1524	hypothetical protein		nd		No homologs
	2502871534	Mzhil_1525	MtmB monomethylamine methyltransferase	N	N		see Mlum68
Citricoccus sp. CH26A	2548606312	CITRIDRAFT_02196	N-methylglutamate synthase subunit B	N	N		ClustalO	Y	99	213	LG +G4
Bacteria/Actinobacteria	2548606313	CITRIDRAFT_02197	N-methylglutamate synthase subunit A	N	N		ClustalO	Y	88	242	LG +G4 +F
	2548606314	CITRIDRAFT_02198	Rh50
	2548606315	CITRIDRAFT_02199	glutamine synthetase, type III	N	N		ClustalO	Y	39	429	LG +G4
Acetohalobium arabaticum DSM 5501	648129642	Acear_1284	thiamine biosynthesis/tRNA modification protein ThiI	N	N		ClustalO	Y	50	343	LG +G4
Bacteria/Firmicutes/Clostridia/Halanaerobiales	648129641	Acear_1283	protein of unknown function DUF1540				ClustalO/unreliable	N	74	39	LG +G4 (*)
	648129640	Acear_1282	Rh50
	648129639	Acear_1280	L-lysine 2,3-aminomutase	N	N		ClustalO	Y	69	381	LG +G4
Trichomonas vaginalis G3	2508169647	rna_TVAG_024750-1	Protein tyrosine kinase	N	N		ClustalO	N	51	358	LG +G4
Eukaryota/Parabasalia/Trichomonadida	2508169648	exon_TVAG_024750-1	hypothetical protein	N	nd		homologs only in T. vaginalis
	2508169650	rna_TVAG_024780-1	hypothetical protein	N	nd		homologs only in T. vaginalis
	2508169651	rna_TVAG_024790-1	Rh50
	2508169652	rna_TVAG_024800-1	small GTP-binding protein domain	N	N		Muscle	Y	88	161	LG +G4
Trichomonas vaginalis G3	2508177295	rna_TVAG_019810-1	Peptidase S8/S53 (difficult homol assessment)	Y	N		ClustalO		82	318	LG +G4 (*)
Eukaryota/Parabasalia/Trichomonadida	2508177296	rna_TVAG_019820-1	hypothetical protein		nd		no homologs
	2508177297	rna_TVAG_019830-1	Rh50
	2508177298	rna_TVAG_RG_DS113261_7-1	FOG: Ankyrin repeat		nd		unreliable homology assessment
	2508177299	rna_TVAG_RG_DS113261_3-1	pfam 13388		nd		unreliable homology assessment
Trichomonas vaginalis G3	2508158138	TVAG_428220-1	Protein phosphatase 2A regulatory B subunit (B56 family)	N	uncertain		Muscle	N	69	253	LG +G4 (*)
Eukaryota/Parabasalia/Trichomonadida	2508158139	rna_TVAG_428240-1	Rh50
	2508158140	rna_TVAG_428250-1	Transcription-initiator DNA-binding domain IBD		nd		unreliable homology assessment
	2508158141	rna_TVAG_428260-1	hypothetical protein		nd		unreliable homology assessment
Ca. Kuenenia stuttgartiensis	642558770	kustc0379	unknown protein	N	Y	div. BRC1 bacterium; g-proteobacteria	ClustalO	N	47	368	LG +G4
Bacteria/Planctomycetes	642558771	kustc0380	unknown protein	N			no homologs
Anammox	642558772	kustc0381	Rh50
	642558773	kustc0382	glutamate formimidoyltransferase	N	Y	marine euryarchaeote	ClustalO	Y	100	525	LG +G4
	642558774	kustc0383	glutaredoxin-like protein	N	Y	Firmicutes	ClustalO/unreliable	Y	39	74	LG +G4
	642558775	kustc0384	Permease of the major facilitator superfamily	Y	Y	d-proteobacteria	TM-Coffee	Y	61	389	LG +G4 +F
Planctomycetaceae bacterium KSU-1	2532550979	missing (KSU_979)	indole-3-glycerol phosphate synthase	N	Y	Acidobacteria	See Brocad1
Bacteria/Planctomycetes	2532550980	missing (KSU_980)	conserved hypothetical protein		nd		homologs only in anammox
Anammox	2532550981	missing (KSU_981)	conserved hypothetical protein	Y	Y	d-proteobacteria	See Brocad3
	2532550982	missing (KSU_982)	Rh50
	2532550983	missing (KSU_983)	conserved hypothetical protein	Y			See Brocad6
	2532550984	missing (KSU_984)	putative amylo-alpha-1,6-glucosidase	N	uncertain		ClustalO	Y	100	651	LG +G4
Ca. Brocadia anammoxidans WQC04 d	missing	missing (Brocad1)	Indole-3-glycerol phosphate synthase	N	Y	Acidobacteria	ClustalO	Y	74	238	LG +G4
Bacteria/Planctomycetes	missing	missing (Brocad2)	ATP-dependent exoDNAse (exonuclease V), alpha subunit		nd		homologs only in anammox
Anammox	missing	missing (Brocad3)	Predicted membrane protein (homolog of KSU_981)	Y	Y	d-proteobacteria	ClustalO	Y	63	88	LG +G4 +F
	missing	missing (Brocad4)	ABC-type multidrug transport system		nd		no homologs
	missing	missing (Brocad5)	Rh50
	missing	missing (Brocad6)	Uncharacterized conserved protein	Y	nd		homologs only in anammox
Nitrosomonas europaea ATCC 19718	637426827	NE0446	3-demethylubiquinone-9-3-methyltransferase	N	Y	g-proteobacteria	ClustalO	Y	76	156	LG +G4
Bacteria/Proteobacteria/Betaproteobacteria/Nitrosomonadales	637426828	NE0447	3-methyladenine DNA glycosylase I	N	Y	g-proteobacteria	ClustalO	Y	59	189	LG +G4 +F
AOB	637426829	NE0448	Rh50
	637426830	NE0449	Aspartate and glutamate racemase	N	Y	g-proteobacteria	ClustalO	Y	45	238	LG +G4 +F
	637426831	NE0450	Integrase CAD84361		nd
	637426832	NE0451	integrase catalytic core		nd
	637426833	NE0452	transposase IS911		nd
Nitrosomonas sp. Is79A3	651003846	Nit79A3_2489	Integrase catalytic subunit	N	nd		Integrase catalytic subunit
Bacteria/Proteobacteria/Betaproteobacteria/Nitrosomonadales	651003847	Nit79A3_2490	transposase IS3/IS911	N	nd		transposase IS3/IS911
AOB	651003848	Nit79A3_2491	Rh50
	651003849	Nit79A3_2492	HxlR family transcriptional regulator	N	N		ClustalO	Y	56	96	LG +G4
	651003850	Nit79A3_2493	putative glutathione S-transferase	N	N		ClustalO	Y	66	209	LG +G4
Nitrosomonas sp. AL212	650753530	NAL212_0963	putative glutathione S-transferase	N	N		see Nit79A3_2493
Bacteria/Proteobacteria/Betaproteobacteria/Nitrosomonadales	650753531	NAL212_0964	transcriptional regulator, HxlR family	N	N		see Nit79A3_2492
AOB	650753532	NAL212_0965	Rh50
	650753533	NAL212_0966	hypothetical protein	N	Y	g-proteobacteria	ClustalO	N	51	141	LG +G4
	650753534	NAL212_0967	hypothetical protein	N	N		ClustalO	N	74	132	LG +G4
Nitrosospira multiformis ATCC 25196	637810597	Nmul_A0515	Dihydrolipoamide dehydrogenase	N	N		Muscle	N	65	533	LG +G4 (*)
Bacteria/Proteobacteria/Betaproteobacteria/Nitrosomonadales	637810598	Nmul_A0516	Rh50
AOB	637810599	Nmul_A0517	Lytic transglycosylase, catalytic	N	N		Muscle	N	64	142	LG +G4 (*)
Nitrosospira briensis C-128	2556925472	F822DRAFT_01945	N-acyl amino acid synthase	N	N		Muscle	N	88	204	LG +G4
Bacteria/Proteobacteria/Betaproteobacteria/Nitrosomonadales	2556925473	F822DRAFT_01946	Rh50
AOB	2556925474	F822DRAFT_01947	RNAse G	N	N		Muscle	N	40	478	LG +G4 (*)
Nitrosospira sp. APG3	CCU62760.1	EBAPG3_17970	Cytoplasmic axial filament protein CafA and Ribonuclease G	N	N		Muscle	N	27	447	LG +G4 (*)
Bacteria/Proteobacteria/Betaproteobacteria/Nitrosomonadales	CCU62761.1	EBAPG3_17980	Rh50
AOB	CCU62762.1	EBAPG3_17990	hypothetical protein	N	N		Muscle	N	59	207	LG +G4 (*)
Clostridium papyrosolvens DSM2782	645656862	CpapDRAFT_2913	hypothetical protein	Y	N		ClustalO	Y	38	199	LG +G4 (*)
Bacteria/Firmicutes/Clostridia/Clostridiales/Clostridiaceae	645656863	CpapDRAFT_2914	Rh50
	645656864	CpapDRAFT_2915	transcriptional regulator, MerR family	N	N		ClustalO	Y	70	168	LG +G4 (*)
	645656865	CpapDRAFT_2916	GCN5-related N-acetyltransferase	N	N		ClustalO	N	68	137	LG +G4 (*)
	645656866	CpapDRAFT_R0041	tRNA-Ser
Clostridium papyrosolvens C7	2541788337	L323_15215	tRNA-Ser
Bacteria/Firmicutes/Clostridia/Clostridiales/Clostridiaceae	2541788338	L323_15220	Fic protein	N	N		ClustalO	Y	26	238	LG +G4 (*)
	2541788339	L323_15225	Rh50
	2541788340	L323_15230	hypothetical protein	Y	N		ClustalO	Y	20	96	LG +G4 (*)
Clostridium sp. BNL1100	2509527031	Clo1100_0246	hypothetical protein	Y	N		TM-Coffee	N	21	105	LG +G4 (*)
Bacteria/Firmicutes/Clostridia/Clostridiales/Clostridiaceae	2509527030	Clo1100_0245	Rh50
	2509527029	Clo1100_0244	tRNA_Ser
	2509527028	Clo1100_0243	hypothetical protein	Y	N		TM-Coffee	N	28	177	LG +G4 (*)
	2509527027	Clo1100_0242	ABC-type multidrug transport system, ATPase component	N	N		ClustalO	N	21	274	LG +G4 (*)
Acetivibrio cellulolyticus CD2	2510779403	Acece_1278	heat shock protein DnaJ domain protein	N	N		ClustalO	Y	51	187	LG +G4
Bacteria/Firmicutes/Clostridia/Clostridiales/Ruminococcaceae	2510779404	Acece_1279	Zn-finger containing protein	Y	N		TM-Coffee	Y	52	122	LG +G4
	2510779405	Acece_1280	Rh50
	2510779406	Acece_1281	CrcB-like protein	Y	N		TM-Coffee	Y	53	119	LG +G4 +F
	2510779407	Acece_1282	protein of unknown function DUF1696	N	N		ClustalO	Y	50	125	LG +G4
Bacteroides cellulosolvens DSM 2933	2571048933	Q332DRAFT_00338	heavy metal-(Cd/Co/Hg/Pb/Zn)-translocating P-type ATPase	Y	N		TM-Coffee	N	48	627	LG +G4 (*)
Bacteria/Firmicutes/Clostridia/Clostridiales/Ruminococcaceae	2571048934	Q332DRAFT_00339	Predicted transcriptional regulators	N	N		ClustalO	N	42	112	LG +G4 (*)
	2571048935	Q332DRAFT_00340	Rh50
	2571048936	Q332DRAFT_00341	hypothetical protein	N	N		ClustalO	N	13	166	LG +G4 (*)
Dehalobacter sp. 11DCA	2520955847	DHBDCA_p2103	hypothetical protein	Y	N		TM-Coffee	N	29	114	LG +G4
Bacteria/Firmicutes/Clostridia/Clostridiales/Peptococcaceae	2520955848	DHBDCA_p2104	hypothetical protein	N	N		ClustalO	N	57	64	LG +G4 (*)
	2520955849	DHBDCA_p2105	Rh50
	2520955850	DHBDCA_p2106	Endonuclease IV	N	N		ClustalO	Y	64	265	LG +G4 +F
	2520955851	DHBDCA_p2107	D-3-phosphoglycerate dehydrogenase	N	N		ClustalO	N	108	512	LG +G4 (*)
Clostridium cellulovorans 743B	648854238	Ccel74_010100019836	ethanolamine utilization protein EutH	Y	N		TM-Coffee	N	52	352	LG +G4 (*)
Bacteria/Firmicutes/Clostridia/Clostridiales/Clostridiaceae	648854239	Ccel74_010100019841	Rh50
	648854240	Ccel74_010100019846	alpha/beta hydrolase fold protein	Y	N		ClustalO	N	51	272	LG +G4 (*)
Clostridium carboxidivorans P7	645613604	CcarbDRAFT_2896	conserved hypothetical protein	Y	N		Muscle	N	90	290	LG +G4 (*)
Bacteria/Firmicutes/Clostridia/Clostridiales/Clostridiaceae	645613605	CcarbDRAFT_2897	Rh50
	645613606	CcarbDRAFT_2898	threonine aldolase	N	N		ClustalO	N	99	337	LG +G4 (*)
Clostridium scatologenes ATCC 25775	2580384466	EG59DRAFT_06439	Rh50
Bacteria/Firmicutes/Clostridia/Clostridiales/Clostridiaceae	2580384467	EG59DRAFT_06440	L-threonine aldolase	N	N		ClustalO	Y	52	336	LG +G4
	2580384468	EG59DRAFT_06441	hypothetical protein	N			homologs only in Clostridium
	2580384469	EG59DRAFT_06442	Uncharacterized conserved protein	Y	N		ClustalO	Y	44	166	LG +G4 (*)
Clostridium viride DSM6836	2558434537	Q325DRAFT_0332	Putative p-aminobenzoyl-glutamate transporter	Y	N		TM-Coffee	N	84	424	LG +G4 (*)
Bacteria/Firmicutes/Clostridia/Clostridiales/Clostridiaceae	2558434538	Q325DRAFT_0333	Rh50
	2558434539	Q325DRAFT_0334	hypothetical protein		nd		No homologs
	2558434540	Q325DRAFT_0335	Protein of unknown function (DUF3892)	N	N		Muscle	N	32	86	LG +G4 (*)
	2558434541	Q325DRAFT_0336	cardiolipin synthase	Y	N		Muscle	N	45	473	LG +G4
Clostridium litorale W6	2561521459	CLIT_00183	Na+/H+ antiporter NhaD and related arsenite permeases	Y	N		TM-Coffee	N	46	298	LG +G4 (*)
Bacteria/Firmicutes/Clostridia/Clostridiales/Peptostreptococcaceae	2561521460	CLIT_00184	Rh50
	2561521461	CLIT_00185	Uncharacterized conserved protein	N	N		ClustalO	Y	44	116	LG +G4
	2561521462	CLIT_00186	Sugar phosphate permease	Y	N		TM-Coffee		50	265	LG +G4 (*)
Desulfotomaculum acetoxidans DSM 771	645033912	Dtox_1579	transcriptional regulator, XRE family	N	N		ClustalO	Y	54	63	LG +G4
Bacteria/Firmicutes/Clostridia/Clostridiales/Peptococcaceae	645033913	Dtox_1580	Rh50
	645033914	Dtox_1581	Alcohol dehydrogenase GroES domain protein	N	N		ClustalO	N	36	337	LG +G4
	645033915	Dtox_1582	anthranilate phosphoribosyltransferase	N	N		ClustalO	Y	78	315	LG +G4
Eubacterium acidaminophilum al-2, DSM 3953 (EAL2)	2562762794	EAL2_808p04410	thiosulfate sulfurtransferase YnjE	Y	N		ClustalO	N	45	349	LG +G4 (*)
Bacteria/Firmicutes/Clostridia/Clostridiales/Eubacteriaceae	2562762795	EAL2_808p04420	hypothetical protein	Y	N		homologs only in Clostridiales
	2562762796	EAL2_808p04430	Rh50
	2562762797	EAL2_808p04440	putative ribosome biogenesis GTPase RsgA 2	N	N		ClustalO	N	63	308	LG +G4 (*)
	2562762798	EAL2_808p04450	tRNA-Leu
Anaerovorax odorimutans DSM 5092	2524774975	K292DRAFT_01328	Archaeal/vacuolar-type H+-ATPase subunit I, archaeal type	Y	N		TM-Coffee		63	353	LG +G4 (*)
Bacteria/Firmicutes/Clostridia/Clostridiales/Fam XIII inc .sed.	2524774976	K292DRAFT_01329	hypothetical protein , archaeal type	N	N		ClustalO	N	13	107	LG +G4 (*)
	2524774977	K292DRAFT_01330	Rh50
	2524774978	K292DRAFT_01331	1-acyl-sn-glycerol-3-phosphate acyltransferase	Y	N		ClustalO	Y	109	185	LG +G4
	2524774979	K292DRAFT_01332	N-acetylmuramoyl-L-alanine amidase	N	N		ClustalO	N	25	152	LG +G4 (*)
Ca. Koribacter versatilis Ellin345	637985618	Acid345_3595	Kelch domain protein	Y	uncertain		ClustalO/unreliable				LG +G4 (*)
Bacteria/Fibrobacteres-Acidobacteria	637985619	Acid345_3596	Rh50
	637985620	Acid345_3597	hypothetical protein	N	uncertain		ClustalO/unreliable		19	47	LG +G4 (*)
	637985621	Acid345_3598	hypothetical protein	N	N		ClustalO	Y	105	126	LG +G4 (*)
Geobacter sp. M21	644869038	GM21_1425	protein of unknown function	N	uncertain		ClustalO	Y	87	96	LG +G4 (*)
Bacteria/Proteobacteria/Deltaproteobacteria/Desulfuromonadales	645947837	GM21_1426	hypothetical protein	N	N		ClustalO	Y	28	63	LG +G4 (*)
	644869039	GM21_1427	Rh50
	644869040	GM21_1428	hypothetical protein	N	nd		no homologs
	644869041	GM21_1429	diguanylate cyclase	N	Y	g-proteobacteria	ClustalO	Y	55	156	LG +G4
Note.- Gene features are from the Integrated Microbial Genomes resource (IMG at the Joint Genome Institute) except for RH50 genes. When IMG locus tag was missing, an arbitrary one was chosen. Protein transmembrane (TM) topologies were predicted using TMHMM (http://www.cbs.dtu.dk/services/TMHMM/) and aligned in TM-Coffee, except for TM proteins with only one small TM (with respect to protein lengt…
a NCBI taxonomy, except for Methanomassiliicoccales (Borrel et al. 2014) and Firmicutes (Ludwig et al. 2009).
b Yes/No evidence of HGT for "neighbouring gene".
c according to ProtTest v.3.2, except for cases i which LG +G4 was chosen arbitrarily (*).
d genome withdrawn from IMG database on March 2014.
