# Supplementary material for: Horizontal gene transfer drives the evolution of Rh50 permeases in prokaryotes
Source: BMC Evol Biol. 2017 Jan 3;17:2. doi: 10.1186/s12862-016-0850-6 (PMC5209957; doi:10.1186/s12862-016-0850-6)
Supplement: Additional file 4: Table S5. — HGT frequencies among prokaryotes. Table S6. HGT frequencies from Bacteria to Eukaryota HGT. Table S7. HGT frequencies from Eukaryota to Bacteria. Table S8. HGT frequencies from Bacteria to Eukaryota + Archaea. Table S9. HGT frequencies from Eukaryota + Archaea to Bacteria. Table S10. HGT frequencies between Aerobes and Anaerobes. (XLSX 20 kb) [file 12862_2016_850_MOESM4_ESM.xlsx]

## Sheet: Table S5
Table S5. HGT frequencies among prokaryotes.
from branch/taxon a	to branch/taxon a	Freq b
Acellulolyticus	86	0.11
Acellulolyticus	98	0.01
Acellulolyticus	101	0.02
86	Acellulolyticus	0.65
Citricoccus	104	0.18
139	Aodorimutans	0.65
a see Fig. 2A
b Branch-to-branch transfer frequency over 100 gene-trees (sampled out of 39,504 trees; .uTs ALEml outfile)

## Sheet: Table S6
Table S6. HGT frequencies from Bacteria to Eukaryota HGT.
from brancha	to branch	Freqb
Bacteria	Eukaryota
82	100	0.01
82	115	0.01
82	152	0.02
83	153	0.01
84	96	0.01
124	108	0.01
124	132	0.01
124	155	0.01
133	150	0.01
86	114	0.01
86	137	0.01
89	153	0.01
112	152	0.01
112	154	0.01
125	92	0.01
138	91	0.01
144	108	0.01
144	109	0.01
144	117	0.01
144	150	0.01
144	151	0.01
101	109	0.01
101	109	0.01
106	128	0.01
106	148	0.01
106	152	0.01
120	109	0.01
120	119	0.01
120	150	0.01
130	131	0.01
130	132	0.02
130	150	0.01
130	152	0.01
136	122	0.01
136	132	0.01
139	79	0.01
139	115	0.01
139	122	0.02
139	132	0.07
139	148	0.05
139	152	0.01
139	153	0.01
142	152	0.01
147	109	0.06
147	119	0.01
147	151	0.01
147	152	0.01
		0.65
a Branch numbers in species-tree; see Fig. 2A.
b Branch-to-branch transfer frequency over 100 gene-trees (sampled out of 39,504 trees; .uTs ALEml outfile)

## Sheet: Table S7
Table S7. HGT frequencies from Eukaryota to Bacteria.
from brancha	to branch	Freqb
Eukaryota	Bacteria
131	142	0.01
137	136	0.01
137	141	0.01
155	144	0.01
155	147	0.03
79	136	0.02
87	147	0.01
88	142	0.01
88	147	0.03
90	147	0.01
91	86	0.01
91	134	0.01
98	125	0.01
99	125	0.01
109	83	0.01
109	84	0.01
109	125	0.01
109	133	0.01
109	138	0.01
109	142	0.04
109	144	0.01
109	145	0.03
109	147	0.3
119	130	0.01
100	133	0.01
100	147	0.01
114	147	0.01
116	144	0.01
121	147	0.01
128	141	0.01
135	147	0.01
		0.7
a Branch numbers in species-tree; see Fig. 2A.
b Branch-to-branch transfer frequency over 100 gene-trees (sampled out of 39,504 trees; .uTs ALEml outfile)

## Sheet: Table S8
Table S8. HGT frequencies from Bacteria to Eukaryota + Archaea
from brancha	to branch	Freqb
Bacteria	Eukaryota/Archaea
82	100	0.01
82	115	0.01
82	152	0.02
83	153	0.01
84	96	0.01
124	108	0.01
124	132	0.01
124	155	0.01
133	150	0.01
86	114	0.01
86	137	0.01
89	153	0.01
112	152	0.01
112	154	0.01
125	92	0.01
138	91	0.01
144	108	0.01
144	109	0.01
144	117	0.01
144	150	0.01
144	151	0.01
101	109	0.01
101	109	0.01
106	128	0.01
106	148	0.01
106	152	0.01
120	109	0.01
120	119	0.01
120	150	0.01
130	131	0.01
130	132	0.02
130	150	0.01
130	152	0.01
136	122	0.01
136	132	0.01
139	79	0.01
139	115	0.01
139	122	0.02
139	132	0.07
139	148	0.05
139	152	0.01
139	153	0.01
142	152	0.01
147	109	0.06
147	119	0.01
147	151	0.01
147	152	0.01
133	104	0.01
142	104	0.01
144	104	0.18
145	104	0.03
147	104	0.01
101	155	0.02
124	155	0.01
134	155	0.01
144	155	0.06
145	155	0.01
		1
a Branch numbers in species-tree; see Fig. 2A.
b Branch-to-branch transfer frequency over 100 gene-trees (sampled out of 39,504 trees; .uTs ALEml outfile)

## Sheet: Table S9
Table S9. HGT frequencies from Eukaryota + Archaea to Bacteria.
from brancha	to branch	Freqb
Eukaryota/Archaea	Bacteria
131	142	0.01
137	136	0.01
137	141	0.01
155	144	0.01
155	147	0.03
79	136	0.02
87	147	0.01
88	142	0.01
88	147	0.03
90	147	0.01
91	86	0.01
91	134	0.01
98	125	0.01
99	125	0.01
109	83	0.01
109	84	0.01
109	125	0.01
109	133	0.01
109	138	0.01
109	142	0.04
109	144	0.01
109	145	0.03
109	147	0.3
119	130	0.01
100	133	0.01
100	147	0.01
114	147	0.01
116	144	0.01
121	147	0.01
128	141	0.01
135	147	0.01
104	144	0.06
104	145	0.03
104	147	0.06
155	144	0.01
155	147	0.03
		0.89
a Branch numbers in species-tree; see Fig. 2A.
b Branch-to-branch transfer frequency over 100 gene-trees (sampled out of 39,504 trees; .uTs ALEml outfile)

## Sheet: Table S10
Table S10. HGT frequencies between Aerobes and Anaerobes.
Branch a	Taxon b	Life style c		from branch/taxon a	to branch/taxon a	Freq d
105	B	Ae		Anaerobic	Aerobic
106	B	Ae		Bcellulosolvens	120	0.01
107	B	Ae		101	Citricoccus	0.01
120	B	Ae		112	Dehalobacter	0.03
130	B	Ae		Aodorimutans	130	0.01
139	B	Ae				0.06
81	B	Ana
82	B	Ana
83	B	Ana		Aerobic	Anaerobic
84	B	Ana		Neuropaea	104	0.01
85	B	Ana		Citricoccus	101	0.03
86	B	Ana		Citricoccus	104	0.18
101	B	Ana		Citricoccus	133	0.05
103	A	Ana		83	Cviride	0.01
104	A	Ana		84	Cviride	0.1
111	B	Ana		133	Cviride	0.01
112	B	Ana		Dehalobacter	112	0.03
124	B	Ana		139	Aodorimutans	0.65
133	B	Ana				1.07
a see Fig. 2
b A=Archaea; B=Bacteria
c Ae=Aerobic; Ana=Anaerobic
d Branch-to-branch transfer frequency over 100 gene-trees (sampled out of 39,504 trees; .uTs ALEml outfile)
