# Supplementary material for: Horizontal gene transfer drives the evolution of Rh50 permeases in prokaryotes
Source: BMC Evol Biol. 2017 Jan 3;17:2. doi: 10.1186/s12862-016-0850-6 (PMC5209957; doi:10.1186/s12862-016-0850-6)
Supplement: Additional file 6: — Multiple sequence alignment of Rh50 protein dataset (before trimming). (PHY 339 kb) [file 12862_2016_850_MOESM6_ESM.phy]

90   2338
Bacteroides_cellulosolvens      LKKKF----- ---------- ---------- ---------- ---------- ----------
Clostridium_scatologenes        MTQLTTKKIV E--------- ------N--- ---------- ---------- ----------
Clostridium_litorale            MSQALKSKNK T--------- ------T--- ---------- ---------- ----------
Anaerovorax_odorimutans         MLSSN----- ---------- ---------- ---------- ---------- ----------
Clostridium_carboxidivorans     MLL------- ---------- ---------- ---------- ---------- ----------
Geobacter_M21                   MKKCI----- ---------- ---------- ---------- ---------- ----------
Clostridium_papyrosolvens_DSM   MKKGL----- ---------- ---------- ---------- ---------- ----------
Dehalobacter_11DCA              MKKKI----- ---------- ---------- ---------- ---------- ----------
Monosiga_brevicollis            MASRR----- ---------- ---------- ---------- ---------- ----------
Acanthoeca                      PTGSLA---- ---------- ---------- ---------- ---------- ----------
Salpingoeca_rosetta             MSLFSDRQPF A--------- ------N--- ---------- ---------- ----------
Picocystis_salinarum            XFVGYEKGPH T--------- ------S--- ---------- ---------- ----------
Methanomassiliicoccus_luminyen  MRLKKRTEM- ---------- ---------- M-IALV--VA CLA--IMIVA ---TWNVSAA
Methanomassiliicoccus_intestin  MDAGRKKLA- ---------- ---------- A-AILV--VA CLA--LLCIT ---LVPTNSS
Methanosalsum_zhilinae          MGNSMFRGT- ---------- ---------- L-LLIL--VM CLV--NLLVP ---AVSADLT
Trichomonas_vaginalis_428240    MLIV------ ---------- ---------- ---------- --L--LLSLA ---SCNGPSE
Trichomonas_vag_24790           MFLF------ ---------- ---------- ---------- -----LLSLV ---SCNGPA-
Trichomonas_vag_19830           M--------- ---------- ---------- ---------- ---------- ----------
Acetohalobium_arabaticum        MKSKIKNKL- ---------- ---------- V-SKSI--IF CLL--FLFVA ---S-TTT--
Citricoccus_CH26A               MRSSAISSS- ---------- ---------- H-E------- ------LIAA ---A-AEV--
Kuenenia_stuttgartiensis        MKKLTLVLY- ---------- ---------- ---------- ---------- ----------
Brocadia_anammoxidans           MAMKRFLKL- ---------- ---------- ---------- ---------- ----------
Planctomycetaceae_KSU-1         MAIRAIFKL- ---------- ---------- ---------- ---------- ----------
Acetivibrio_cellulolyticus      MKKNV----- ---------- ---------- ---------- ---------- ----------
Clostridium_cellulovorans       MSELSTKKGV K--------- ------L--- ---------- ---------- ----------
Desulfotomaculum_acetoxidans    MAKLSTIKET R--------- ------A--- ---------- ---------- ----------
Clostridium_BNL1100             MKKGL----- ---------- ---------- ---------- ---------- ----------
Clostridium_papyrosolvens_C7    MKKGL----- ---------- ---------- ---------- ---------- ----------
Koribacter_versatilis           MQKKI----- ---------- ---------- ---------- ---------- ----------
Clostridium_viride              MEPEKSSK-- ---------- ---------- ---------- ---------- ----------
Eubacterium_acidaminophilum     MSQAAKSEPQ Y--------- ------E--- ---------- ---------- ----------
Nitrosomonas_AL212              MNKSF----- ---------- ---------- ---------- ---------- ----------
Nitrosospira_briensis           MKKKL----- ---------- ---------- ---------- ---------- ----------
Nitrosospira_multiformis        MKKSL----- ---------- ---------- ---------- ---------- ----------
Nitrosospira_APG3               MTLC------ ---------- ---------- ---------- ---------- ----------
Nitrosomonas_europaea           MSKHL----- ---------- ---------- ---------- ---------- ----------
Nitrosomonas_Is79A3_Rh          MNKGF----- ---------- ---------- ---------- ---------- ----------
Chlamydomonas_reinhardtii       MQALPPKIPA S--------- ------V--- ---------- ---------- ----------
Chlorella_NC64A                 MDAEAGTPLL D--------- ------Q--- ---------- ---------- ----------
Coccomyxa_subellipsoidea        MAPTSDETAV P--------- ------L--- ---------- ---------- ----------
Proteobacteria_0000113-E04      MAAANEEQML S--------- ---------- ---------- ---------- ----------
Naegleria_gruberi               MNSTNSTIAE TLATN----- ------KNRY ISGIVISSVF LIVYFIYLIG CFIYYGVKKI
Dictyostelium_discoideum        MTHNDDDHKW V--------- ------T--- ---------- ---------- ----------
Tetrahymena_thermophila         MGHLAEAVT- ---------- ---------- ---------- ---------- ----------
Ichthyophthirius_multifiliis    MGKHEINQT- ---------- ---------- ---------- ---------- ----------
Dictyostelium_fasciculatum      MANKDLIQG- I--------- ------K--- ---------- ---------- ----------
Polysphondylium_pallidum        MSSDTPKKL- ---------- ------S--- ---------- ---------- ----------
Guillardia_theta                MTRHDGYGTQ Q--------- ---------- ---------- ---------- ----------
Oxytricha_trifallax             MGFGRV---- ---------- ---------- ---------- ---------- ----------
Acanthamoeba_castellanii        MGEDGHEPA- S--------- ------K--- ---------- ---------- ----------
Protocruzia_adherens            MGEKTAAS-- ---------- ---------- ---------- ---------- ----------
Favella_taraikaensis            XTTPFSKTCA M--------- ---------- ---------- ---------- ----------
Pteridomonas_danica             ---------- ---------- ---------- ---------- ---------- ----------
Crypthecodinium_cohnii          MVSSNAAAIP T--------- ---------- ---------- ---------- ----------
Scrippsiella_trochoidea         MGASGEAHS- ---------- ---------- ---------- ---------- ----------
Pelagodinium_beii               XIFFASQALR I--------- ------E--- ---------- ---------- ----------
Geminigera_cryophila1           MAMVKRNVNG N---EDTIDG DYIPPAP--- ---------- ---------- ----------
Cryptomonas_paramecium          WESRXLSLLK R--------- ---PNSR--- ---------- ---------- ----------
Geminigera_cryophila2           EQCAGGGRP- ---------- ----ETG--- ---------- ---------- ----------
Amphora_coffeaeformis           MSPTETTSL- -------L-- ---------- ---------- ---------- ----------
Hemiselmis_rufescens            XEGEEGEEGS G--------G ---R------ ---------- ---------- ----------
Hanusia_phi                     MAVRIN---- ---------- ---------- ---------- ---------- ----------
Aulacoseira_subarctica          MASESTPLV- -------S-- ---------- ---------- ---------- ----------
Bigelowiella_natans             XLGKEPTPEN ---------- ------R--- ---------- ---------- ----------
Lotharella_globosa              XHNMGSCSDA N---AGLL-- ------N--- ---------- ---------- ----------
Norrisiella_sphaerica           MRENEKGEE- ------LL-- ------Y--- ---------- ---------- ----------
Alexandrium_tamarense           ---------- ---------- ---------- ---------- ---------- ----------
Symbiodinium_CCMP2430           XWTSGLMATQ R--------- ---------- ---------- ---------- ----------
Heterocapsa_arctica             LKEGSGSRLA R--------- ------R--- ---------- ---------- ----------
Florenciella_parvula            MSAAEG---- ---------- ---------- ---------- ---------- ----------
Noctiluca_scintillans           MAFAVAN--- ---------- ---------- ---------- ---------- ----------
Platyophrya_macrostoma          MPPLSRI--- ---------- ---------- ---------- ---------- ----------
Blepharisma_japonicum           XDRPDGQQS- E--------- ---------- ---------- ---------- ----------
Dunaliella_tertiolecta          XWNHSGFPTI S--------- ------W--- ---------- ---------- ----------
Prasinococcus_capsulatus        LVSHPATLKL L--------- ------A--- ---------- ---------- ----------
Prymnesium_parvum               XRLVPPVPAS P--------- ------Q--- ---------- ---------- ----------
Karlodinium_micrum              QGLARGTAFC Y--------- ---------- ---------- ---------- ----------
Spumella_elongata               MSVVPTSAIL G--------- ------I--- ---------- ---------- ----------
Durinskia_baltica               MNKRIPLSTQ G--------- ------V--- ---------- ---------- ----------
Ochromonas_BG-1                 MTTDNHVIIS Q--------- ------V--- ---------- ---------- ----------
Extubocellulus_spinifer         MPTETSPLV- -------I-- ---------- ---------- ---------- ----------
Dactyliosolen_fragilissimus     MSVSSIGSYS -------V-- ---------- ---------- ---------- ----------
Partenskyella_glossopodia       XRVKERAATS M--------- ------Q--- ---------- ---------- ----------
Reticulomyxa_filosa_corr        VG-------- ---------- ---------- ---------- ---------- ----------
Phaeodactylum_tricornutum       ---------- ---------- ---------- ---------- ---------- ----------
Acropora                        ---------- ---------- ---------- ---------- ---------- ----------
Hydra_vulgaris                  MKQVGI---- ---------- ---------- ---------- ---------- ----------
Nematostella_vectensis          MSRPT----- ---------- ---------- ---------- ---------- ----------
Elphidium_margaritaceum         MAAGNARDEA Y--------- ------Y--- ---------- ---------- ----------
Ammonia_29189                   MTTDAVELPL T--------- ------K--- ---------- ---------- ----------

                                ---------- ---------- ---------- ---------- ---------- ----------
                                ---------- ---------- ---------- ---------- ---------- ----------
                                ---------- ---------- ---------- ---------- ---------- ----------
                                ---------- ---------- ---------- ---------- ---------- ----------
                                ---------- ---------- ---------- ---------- ---------- ----------
                                ---------- ---------- ---------- ---------- ---------- ----------
                                ---------- ---------- ---------- ---------- ---------- ----------
                                ---------- ---------- ---------- ---------- ---------- ----------
                                ---------- ---------- ---------- ---------- ---------- ----------
                                ---------- ---------- ---------- ---------- ---------- ----------
                                ---------- ---------- ---------- ---------- ---------- ----------
                                ---------- ---------- ---------- ---------- ---------- ----------
                                GEEL------ --------TT PS-GEPGSTS ---------- ---------- ----------
                                QEDIAANQDI ALSSGEEMLT PS-DEPGS-S ---------- ---------- ----------
                                T--------- ---------- PT-GQEGLTE ---------- ---------- ----------
                                I--------- ---------- -----PND-I ---------- ---------- ----------
                                L--------- ---------- -----DTR-V ---------- ---------- ----------
                                ---------- ---------- ---------- ---------- ---------- ----------
                                ---------- ---------- ---------Y ---------- ---------- ----------
                                ---------- ---------- ---------T ---------- ---------- ----------
                                ---------- ---------- ---------- ---------- ---------- ----------
                                ---------- ---------- ---------- ---------- ---------- ----------
                                ---------- ---------- ---------- ---------- ---------- ----------
                                ---------- ---------- ---------- ---------- ---------- ----------
                                ---------- ---------- ---------- ---------- ---------- ----------
                                ---------- ---------- ---------- ---------- ---------- ----------
                                ---------- ---------- ---------- ---------- ---------- ----------
                                ---------- ---------- ---------- ---------- ---------- ----------
                                ---------- ---------- ---------- ---------- ---------- ----------
                                ---------- ---------- ---------- ---------- ---------- ----------
                                ---------- ---------- ---------- ---------- ---------- ----------
                                ---------- ---------- ---------- ---------- ---------- ----------
                                ---------- ---------- ---------- ---------- ---------- ----------
                                ---------- ---------- ---------- ---------- ---------- ----------
                                ---------- ---------- ---------- ---------- ---------- ----------
                                ---------- ---------- ---------- ---------- ---------- ----------
                                ---------- ---------- ---------- ---------- ---------- ----------
                                ---------- ---------- ---------- ---------- ---------- ----------
                                ---------- ---------- ---------- ---------- ---------- ----------
                                ---------- ---------- ---------- ---------- ---------- ----------
                                ---------- ---------- ---------- ---------- ---------- ----------
                                KG-LTASMKK --------K- EGGGESTIQL ESSSNFNFDL E--------- ----------
                                ---------- ---------- ---------- ---------- ---------- ----------
                                ---------- ---------- ---------- ---------- ---------- ----------
                                ---------- ---------- ---------- ---------- ---------- ----------
                                ---------- ---------- ---------- ---------- ---------- ----------
                                ---------- ---------- ---------- ---------- ---------- ----------
                                ---------- ---------- ---------- ---------- ---------- ----------
                                ---------- ---------- ---------- ---------- ---------- ----------
                                ---------- ---------- ---------- ---------- ---------- ----------
                                ---------- ---------- ---------- ---------- ---------- ----------
                                ---------- ---------- ---------- ---------- ---------- ----------
                                ---------- ---------- ---------- ---------- ---------- ----------
                                ---------- ---------- ---------- ---------- ---------- ----------
                                ---------- ---------- ---------- ---------- ---------- ----------
                                ---------- ---------- ---------- ---------- ---------- ----------
                                ---------- ---------- ---------- ---------- ---------- -LFADLKA--
                                ---------- ---------- ---------- ---------- ---------- ----------
                                ---------- ---------- ---------- ---------- RFQSNSFGRA CFILSACHTT
                                ---------- ---------- ---------- ---------- ---------- ----------
                                ---------- ---------- ---------- ---------- ---------- ----------
                                ---------- ---------- ---------- ---------- ---------- ----------
                                ---------- ---------- ---------- ---------- ---------- ----------
                                ---------- ---------- ---------- ---------- ---------- ----------
                                ---------- ---------- ---------- ---------- ---------- ----------
                                ---------- ---------- ---------- ---------- ---------- ----------
                                ---------- ---------- ---------- ---------- ---------- ----------
                                ---------- ---------- ---------- ---------- ---------- ----------
                                ---------- ---------- ---------- ---------- ---------- ----------
                                ---------- ---------- ---------- ---------- ---------- ----------
                                ---------- ---------- ---------- ---------- ---------- ----------
                                ---------- ---------- ---------- ---------- ---------- ----------
                                ---------- ---------- ---------- ---------- ---------- ----------
                                ---------- ---------- ---------- ---------- ---------- ----------
                                ---------- ---------- ---------- ---------- ---------- ----------
                                ---------- ---------- ---------- ---------- ---------- ----------
                                ---------- ---------- ---------- ---------- ---------- ----------
                                ---------- ---------- ---------- ---------- ---------- ----------
                                ---------- ---------- ---------- ---------- ---------- ----------
                                ---------- ---------- ---------- ---------- ---------- ----------
                                ---------- ---------- ---------- ---------- ---------- ----------
                                ---------- ---------- ---------- ---------- ---------- ----------
                                ---------- ---------- ---------- ---------- ---------- ----------
                                ---------- ---------- ---------- ---------- ---------- ----------
                                ---------- ---------- ---------- ---------- ---------- ----------
                                ---------- ---------- ---------- ---------- ---------- ----------
                                ---------- ---------- ---------- ---------- ---------- ----------
                                ---------- ---------- ---------- ---------- ---------- ----------
                                ---------- ---------- ---------- ---------- ---------- ----------
                                ---------- ---------- ---------- ---------- ---------- ----------

                                ---------- ---------- ---------- ---------- ---------- ----------
                                ---------- ---------- ---------- ---------- ---------- ----------
                                ---------- ---------- ---------- ---------- ---------- ----------
                                ---------- ---------- ---------- ---------- ---------- ----------
                                ---------- ---------- ---------- ---------- ---------- ----------
                                ---------- ---------- ---------- ---------- ---------- ----------
                                ---------- ---------- ---------- ---------- ---------- ----------
                                ---------- ---------- ---------- ---------- ---------- ----------
                                ---------- ---------- ---------- ---------- ---------- ----------
                                ---------- ---------- ---------- ---------- ---------- ----------
                                ---------- ---------- ---------- ---------- --NAAAS--- ----------
                                ---------- ---------- ---------- ---------- -------TTV VEYYMYYIHV
                                ---------- ---------- ---------- ---------- ---------- ----------
                                ---------- ---------- ---------- ---------- ---------- ----------
                                ---------- ---------- ---------- ---------- ---------- ----------
                                ---------- ---------- ---------- ---------- ---------- ----------
                                ---------- ---------- ---------- ---------- ---------- ----------
                                ---------- ---------- ---------- ---------- ---------- ----------
                                ---------- ---------- ---------- ---------- ---------- ----------
                                ---------- ---------- ---------- ---------- ---------- ----------
                                ---------- ---------- ---------- ---------- ---------- ----------
                                ---------- ---------- ---------- ---------- ---------- ----------
                                ---------- ---------- ---------- ---------- ---------- ----------
                                ---------- ---------- ---------- ---------- ---------- ----------
                                ---------- ---------- ---------- ---------- ---------- ----------
                                ---------- ---------- ---------- ---------- ---------- ----------
                                ---------- ---------- ---------- ---------- ---------- ----------
                                ---------- ---------- ---------- ---------- ---------- ----------
                                ---------- ---------- ---------- ---------- ---------- ----------
                                ---------- ---------- ---------- ---------- ---------- ----------
                                ---------- ---------- ---------- ---------- ---------- ----------
                                ---------- ---------- ---------- ---------- ---------- ----------
                                ---------- ---------- ---------- ---------- ---------- ----------
                                ---------- ---------- ---------- ---------- ---------- ----------
                                ---------- ---------- ---------- ---------- ---------- ----------
                                ---------- ---------- ---------- ---------- ---------- ----------
                                ---------- ---------- ---------- ---------- ---------- ----------
                                ---------- ---------- ---------- ---------- ---------- ----------
                                ---------- ---------- ---------- ---------- ---------- ----------
                                ---------- ---------- ---------- ---------- ---------- ----------
                                ---------- ---------- ---------- ---------- ---------- ----------
                                ---------- ---------- ---------- ---------- ---------- ----------
                                ---------- ---------- ---------- ---------- ---------- ----------
                                ---------- ---------- ---------- ---------- ---------- ----------
                                ---------- ---------- ---------- ---------- ---------- ----------
                                ---------- ---------- ---------- ---------- ---------- ----------
                                ---------- ---------- ---------- ---------- ---------- ----------
                                ---------- ---------- ---------- ---------- ---------- ----------
                                ---------- ---------- ---------- ---------- ---------- ----------
                                ---------- ---------- ---------- ---------- ---------- ----------
                                ---------- ---------- ---------- ---------- ---------- ----------
                                ---------- ---------- ---------- ---------- ---------- ----------
                                ---------- ---------- ---------- ---------- ---------- ----------
                                ---------- ---------- ---------- ----G----- ---------- ----------
                                ---------- ---------- ---------- ---------- ---------- ----------
                                ---------- ---------- ---------- ---SQ----- ---------- ----------
                                ---------- ---------- ---------- ---------- ---------- ----------
                                ---------- ---------- ---------- ---------- ---------- ----------
                                LSAPSC---- ---------- ---------- ---------- ---------- ----------
                                ---------- ---------- ---------- ---------- ---------- ----------
                                ---------- ---------- ---------- ---------- ---------- ----------
                                ---------- ---------- ---------- ---------- ---------- ----------
                                ---------- ---------- ---------- ---------- ---------- ----------
                                -------TYL ---------- ---------- ---------- ---------- ----------
                                ---------- ---------- ---------- ---------- ---------- ----------
                                -----RHNIQ ---------- ---------- ---------- ---------- ----------
                                ---------- ---------- ---------- ---------- ---------- ----------
                                ---------- ---------- ---------- ---------- ---------- ----------
                                ---------- ARRRPRWSLV LGPEEAAMGE AGSK------ ---------- ----------
                                ---------- ---------- ---------- ---------- ---------- ----------
                                ---------- ---------- ---------- ---------- ---------- ----------
                                ---------- ---------- ---------- ---------- ---------- ----------
                                ---------- ---------- ---------- ---------- ---------- ----------
                                ---------- ---------- ---------- ---------- ------IK-- ----------
                                ---------- SRA------- -------MGT KE-------- ---------- ----------
                                ---------- C-S------- -------MAD TT-------- ---------- ----------
                                ---------- ------LD-- -------LS- ---------- ---------- ----------
                                ---------- ---------- ---------- ---------- ---------- ----------
                                ---------Q SPM------- -------HGS SG-------- ---------- ----------
                                ---------- ---------- ---------- ---------- ---------- ----------
                                ---------- ---------- ---------- ---------- ---------- ----------
                                ---------S ---------- ---------- ---------- ---------- ----------
                                -------EVE ---------- ---------- ---------- ---------- ----------
                                ---------- ---------- ---------- ---------- ---------- ----------
                                ---------- ---------- ---------- ---------- ---------- ----------
                                ---------- ---------- ---------- ---------- ---------- ----------
                                ---------- ---------- ---------- ---------- ---------- ----------
                                ---------- ---------- ---------- ---------- ---------- ----------
                                ---------- ---------- ---------- ---TQE-V-- ---------- ----------
                                ---------- ---------- ---------- ---NRDHVIS NGS------- ----------

                                ---------- ---------- ---------- ---------- ---------- ----------
                                ---------- ---------- ---------- ---------- ---------- ----------
                                ---------- ---------- ---------- ---------- ---------- ----------
                                ---------- ---------- ---------- ---------- ---------- ----------
                                ---------- ---------- ---------- ---------- ---------- ----------
                                ---------- ---------- ---------- ---------- ---------- ----------
                                ---------- ---------- ---------- ---------- ---------- ----------
                                ---------- ---------- ---------- ---------- ---------- ----------
                                ---------- ---------- ---------- ---------- ---------- ----------
                                ---------- ---------- ---------- ---------- ---------- ----------
                                ---------- LSSFSSGQT- ---------P ---------- ---------- ----------
                                VRERNERNVE MMVA---CEH EEDE------ ----T----- ---------- -------SVE
                                ---------- ---------- ---------- ---------- ---------- ----------
                                ---------- ---------- ---------- ---------- ---------- ----------
                                ---------- ---------- ---------- ---------- ---------- ----------
                                ---------- ---------- ---------- ---------- ---------- ----------
                                ---------- ---------- ---------- ---------- ---------- ----------
                                ---------- ---------- ---------- ---------- ---------- ----------
                                ---------- ---------- ---------- ---------- ---------- ----------
                                ---------- ---------- ---------- ---------- ---------- ----------
                                ---------- ---------- ---------- ---------- ---------- ----------
                                ---------- ---------- ---------- ---------- ---------- ----------
                                ---------- ---------- ---------- ---------- ---------- ----------
                                ---------- ---------- ---------- ---------- ---------- ----------
                                ---------- ---------- ---------- ---------- ---------- ----------
                                ---------- ---------- ---------- ---------- ---------- ----------
                                ---------- ---------- ---------- ---------- ---------- ----------
                                ---------- ---------- ---------- ---------- ---------- ----------
                                ---------- ---------- ---------- ---------- ---------- ----------
                                ---------- ---------- ---------- ---------- ---------- ----------
                                ---------- ---------- ---------- ---------- ---------- ----------
                                ---------- ---------- ---------- ---------- ---------- ----------
                                ---------- ---------- ---------- ---------- ---------- ----------
                                ---------- ---------- ---------- ---------- ---------- ----------
                                ---------- ---------- ---------- ---------- ---------- ----------
                                ---------- ---------- ---------- ---------- ---------- ----------
                                ---------- ---------- ---------- ---------- ---------- ----------
                                ---------- ---------- ---------- ---------- ---------- ----------
                                ---------- ---------- ---------- ---------- ---------- ----------
                                ---------- ---------- ---------- ---------- ---------- ----------
                                ---------- ---------- ---------- ---------- ---------- ----------
                                ---------- ---------- ---------- ---------- ---------- ----------
                                ---------- ---------- ---------- ---------- ---------- ----------
                                ---------- ---------- ---------- ---------- ---------- ----------
                                ---------- ---------- ---------- ---------- ---------- ----------
                                ---------- ---------- ---------- ---------- ---------- ----------
                                ---------- ---------- ---------- ---------- ---------- ----------
                                ---------- ---------- ---------- ---------- ---------- ----------
                                ---------- ---------- ---------- ---------- ---------- ----------
                                ---------- ---------- ---------- ---------- ---------- ----------
                                ---------- ---------- ---------- ---------- ---------- ----------
                                ---------- ---------- ---------- ---------- ---------- ----------
                                ---------- ---------- ---------- ---------- ---------- ----------
                                ---------- ---------- ---------- ---------- ---------- ----------
                                ---------- ---------- ---------- ---------- ---------- ----------
                                ---------- ---------- ---------- ---------- ---------- ----------
                                ---------- ---------- ---------- ---------- ---------- ----------
                                ---------- ---------- ---------- ---------- ---------- ----------
                                ---------- ---------- ---------- ---------- ---------- ----------
                                ---------- ---------- ---------- ---------- ---------- ----------
                                ---------- ---------- ---------- ---------- ---------- ----------
                                ---------- ---------- ---------- ---------- ---------- ----------
                                ---------- ---------- ---------- ---------- ---------- ----------
                                ---------- ---------- ---------- ---------- ---------- ----------
                                ---------- ---------- ---------- ---------- ---------- ----------
                                ---------- ---------- ---------- ---------- ---------- ----------
                                ---------- ---------- ---------- ---------- ---------- ----------
                                ---------- ---------- ---------- ---------- ---------- ----------
                                ---------- ---------- ---------- ---------- ---------- ----------
                                ---------- ---------- ---------- ---------- ---------- ----------
                                ---------- ---------- ---------- ---------- ---------- ----------
                                ---------- ---------- ---------- ---------- ---------- ----------
                                ---------- ---------- ---------- ---------- ---------- ----------
                                ---SIEVNSC LESL---HGQ TLDTHVRGSP TGEQRAVMTV VRVMPARACA EAVTTHVQQQ
                                ---------- ---------- ---------- ---------- ---------- ----------
                                ---------- ---------- ---------- ---------- ---------- ----------
                                ---------- ---------- ---------- ---------- ---------- ----------
                                ---------- ---------- ---------- ---------- ---------- ----------
                                ---------- ---------- ---------- ---------- ---------- ----------
                                ---------- ---------- ---------- ---------- ---------- ----------
                                ---------- ---------- ---------- ---------- ---------- ----------
                                ---------- ---------- ---------- ---------- ---------- ----------
                                ---------- ---------- ---------- ---------- ---------- ----------
                                ---------- ---------- ---------- ---------- ---------- ----------
                                ---------- ---------- ---------- ---------- ---------- ----------
                                ---------- ---------- ---------- ---------- ---------- ----------
                                ---------- ---------- ---------- ---------- ---------- ----------
                                ---------- ---------- ---------- ---------- ---------- ----------
                                ---------- ---------- ---------- ---------- ---------- ----------
                                ---------- --------K- ---------P ---------- ---------- ----------

                                ---------- ---------- ---------- ---------- ---------- ----------
                                ---------- ---------- ---------- ---------- ---------- ----------
                                ---------- ---------- ---------- ---------- ---------- ----------
                                ---------- ---------- ---------- ---------- ---------- ----------
                                ---------- ---------- ---------- ---------- ---------- ----------
                                ---------- ---------- ---------- ---------- ---------- ----------
                                ---------- ---------- ---------- ---------- ---------- ----------
                                ---------- ---------- ---------- ---------- ---------- ----------
                                ---------- ---------- ---------- ---------- ---------- ----------
                                ---------- ---------- ---------- ---------- ---------- ----------
                                ---------- ---------- ---------- ---------- ---------- ----------
                                RRK----LYS VPGADASTTD SCAWGVRCTQ ATMVFVGFGF LMTFLRRYSY SAVGLNFYLS
                                ---------- ---------- ---------- ---------- ---------- ----------
                                ---------- ---------- ---------- ---------- ---------- ----------
                                ---------- ---------- ---------- ---------- ---------- ----------
                                ---------- ---------- ---------- ---------- ---------- ----------
                                ---------- ---------- ---------- ---------- ---------- ----------
                                ---------- ---------- ---------- ---------- ---------- ----------
                                ---------- ---------- ---------- ---------- ---------- ----------
                                ---------- ---------- ---------- ---------- ---------- ----------
                                ---------- ---------- ---------- ---------- ---------- ----------
                                ---------- ---------- ---------- ---------- ---------- ----------
                                ---------- ---------- ---------- ---------- ---------- ----------
                                ---------- ---------- ---------- ---------- ---------- ----------
                                ---------- ---------- ---------- ---------- ---------- ----------
                                ---------- ---------- ---------- ---------- ---------- ----------
                                ---------- ---------- ---------- ---------- ---------- ----------
                                ---------- ---------- ---------- ---------- ---------- ----------
                                ---------- ---------- ---------- ---------- ---------- ----------
                                ---------- ---------- ---------- ---------- ---------- ----------
                                ---------- ---------- ---------- ---------- ---------- ----------
                                ---------- ---------- ---------- ---------- ---------- ----------
                                ---------- ---------- ---------- ---------- ---------- ----------
                                ---------- ---------- ---------- ---------- ---------- ----------
                                ---------- ---------- ---------- ---------- ---------- ----------
                                ---------- ---------- ---------- ---------- ---------- ----------
                                ---------- ---------- ---------- ---------- ---------- ----------
                                ---------- ---------- ---------- ---------- ---------- ----------
                                ---------- ---------- ---------- ---------- ---------- ----------
                                ---------- ---------- ---------- ---------- ---------- ----------
                                ---------- ---------- ---------- ---------- ---------- ----------
                                ---------- ---------- ---------- ---------- ---------- ----------
                                ---------- ---------- ---------- ---------- ---------- ----------
                                ---------- ---------- ---------- ---------- ---------- ----------
                                ---------- ---------- ---------- ---------- ---------- ----------
                                ---------- ---------- ---------- ---------- ---------- ----------
                                ---------- ---------- ---------- ---------- ---------- ----------
                                ---------- ---------- ---------- ---------- ---------- ----------
                                ---------- ---------- ---------- ---------- ---------- ----------
                                ---------- ---------- ---------- ---------- ---------- ----------
                                ---------- ---------- ---------- ---------- ---------- ----------
                                ---------- ---------- ---------- ---------- ---------- ----------
                                ---------- ---------- ---------- ---------- ---------- ----------
                                ---------- ---------- ---------- ---------- ---------- ----------
                                ---------- ---------- ---------- ---------- ---------- ----------
                                ---------- ---------- ---------- ---------- ---------- ----------
                                ---------- ---------- ---------- ---------- ---------- ----------
                                ---------- ---------- ---------- ---------- ---------- ----------
                                ---------- ---------- ---------- ---------- ---------- ----------
                                ---------- ---------- ---------- ---------- ---------- ----------
                                ---------- ---------- ---------- ---------- ---------- ----------
                                ---------- ---------- ---------- ---------- ---------- ----------
                                ---------- ---------- ---------- ---------- ---------- ----------
                                ---------- ---------- ---------- ---------- ---------- ----------
                                ---------- ---------- ---------- ---------- ---------- ----------
                                ---------- ---------- ---------- ---------- ---------- ----------
                                ---------- ---------- ---------- ---------- ---------- ----------
                                ---------- ---------- ---------- ---------- ---------- ----------
                                ---------- ---------- ---------- ---------- ---------- ----------
                                ---------- ---------- ---------- ---------- ---------- ----------
                                ---------- ---------- ---------- ---------- ---------- ----------
                                ---------- ---------- ---------- ---------- ---------- ----------
                                ---------- ---------- ---------- ---------- ---------- ----------
                                SQVEKPLVEK SNGS------ ---------- ---------- ---------- ----------
                                ---------- ---------- ---------- ---------- ---------- ----------
                                ---------- ---------- ---------- ---------- ---------- ----------
                                ---------- ---------- ---------- ---------- ---------- ----------
                                ---------- ---------- ---------- ---------- ---------- ----------
                                ---------- ---------- ---------- ---------- ---------- ----------
                                ---------- ---------- ---------- ---------- ---------- ----------
                                ---------- ---------- ---------- ---------- ---------- ----------
                                ---------- ---------- ---------- ---------- ---------- ----------
                                ---------- ---------- ---------- ---------- ---------- ----------
                                ---------- ---------- ---------- ---------- ---------- ----------
                                ---------- ---------- ---------- ---------- ---------- ----------
                                ---------- ---------- ---------- ---------- ---------- ----------
                                ---------- ---------- ---------- ---------- ---------- ----------
                                ---------- ---------- ---------- ---------- ---------- ----------
                                ---------- ---------- ---------- ---------- ---------- ----------
                                ---------- ---------- ---------- ---------- ---------- ----------

                                ---------- ---------- ---------- ---------- ---------- ----------
                                ---------- ---------- ---------- ---------- ---------- ----------
                                ---------- ---------- ---------- ---------- ---------- ----------
                                ---------- ---------- ---------- ---------- ---------- ----------
                                ---------- ---------- ---------- ---------- ---------- ----------
                                ---------- ---------- ---------- ---------- ---------- ----------
                                ---------- ---------- ---------- ---------- ---------- ----------
                                ---------- ---------- ---------- ---------- ---------- ----------
                                ---------- ---------- ---------- ---------- ---------- ----------
                                ---------- ---------- ---------- ---------- --GGAK---- -MSD---DEH
                                ---------- ---------- ---------- -SAYSHHDG- --ENDH---- --DM---SRV
                                CMCMLEFFFP SRQPIRRFRR CGTDGMAEPT SE-------- ---------- ----------
                                ---------- ---------- ---------- ---------- ---------- ----------
                                ---------- ---------- ---------- ---------- ---------- ----------
                                ---------- ---------- ---------- ---------- ---------- ----------
                                ---------- ---------- ---------- ---------- ---------- ----------
                                ---------- ---------- ---------- ---------- ---------- ----------
                                ---------- ---------- ---------- ---------- ---------- ----------
                                ---------- ---------- ---------- ---------- ---------- ----------
                                ---------- ---------- ---------- ---------- ---------- ----------
                                ---------- ---------- ---------- ---------- ---------- ----------
                                ---------- ---------- ---------- ---------- ---------- ----------
                                ---------- ---------- ---------- ---------- ---------- ----------
                                ---------- ---------- ---------- ---------- ---------- ----------
                                ---------- ---------- ---------- ---------- ---------- ----------
                                ---------- ---------- ---------- ---------- ---------- ----------
                                ---------- ---------- ---------- ---------- ---------- ----------
                                ---------- ---------- ---------- ---------- ---------- ----------
                                ---------- ---------- ---------- ---------- ---------- ----------
                                ---------- ---------- ---------- ---------- ---------- ----------
                                ---------- ---------- ---------- ---------- ---------- ----------
                                ---------- ---------- ---------- ---------- ---------- ----------
                                ---------- ---------- ---------- ---------- ---------- ----------
                                ---------- ---------- ---------- ---------- ---------- ----------
                                ---------- ---------- ---------- ---------- ---------- ----------
                                ---------- ---------- ---------- ---------- ---------- ----------
                                ---------- ---------- ---------- ---------- ---------- ----------
                                ---------- ---------- ---------- ---------- ---------- ----------
                                ---------- ---------- ---------- ---------- ---------- ----------
                                ---------- ---------- ---------- ---------- ---------- ----------
                                ---------- ---------- ---------- ---------- ---------- ----------
                                ---------- ---------- ---------- ---------- ---------- -K--------
                                ---------- ---------- ---------- ---------- ---------- ----------
                                ---------- ---------- ---------- ---------- ---------- ----------
                                ---------- ---------- ---------- ---------- ---------- ----------
                                ---------- ---------- ---------- ---------- ---------- ----------
                                ---------- ---------- ---------- ---------- ---------- ----------
                                ---------- ---------- ---------- ---------- ---------- ----------
                                ---------- ---------- ---------- ---------- ---------- ----------
                                ---------- ---------- ---------- ---------- ---------- ----------
                                ---------- ---------- ---------- ---------- ---------- ----------
                                ---------- ---------- ---------- ---------- ---------- ----------
                                ---------- ---------- ---------- ---------- ---------- ----------
                                ---------- ---------- ---------- ---------- ---------- ----------
                                ---------- ---------- ---------- ---------- ---------- ----------
                                ---------- ---------- ---------- ---------- ---------- ----------
                                ---------- ---------- ---------- ---------- ---------- ----------
                                ---------- ---------- ---------- ---------- ---------- ----------
                                ---------- ---------- ---------- ---------- ---------- ----------
                                ---------- ---------- ---------- ---------- ---------- ----------
                                ---------- ---------- ---------- ---------- ---------- ----------
                                ---------- ---------- ---------- ---------- ---------- ----------
                                ---------- ---------- ---------- ---------- ---------- ----------
                                ---------- ---------- ---------- ---------- ---------- --------NH
                                ---------- ---------- ---------- ---------- ---------- ----------
                                ---------- ---------- ---------- ---------- ---------- -SE-------
                                ---------- ---------- ---------- ---------- ---------- ----------
                                ---------- ---------- ---------- ---------- -------EVL RYE----T--
                                ---------- ---------- ---------- ---------- -CGGKGRKDD ----------
                                ---------- ---------- ---------- ---------- --GGPV---- --Q-------
                                ---------- ---------- ---------- ---------- ---------- ----------
                                ---------- ---------- ---------- ---------- ---------- ----------
                                ---------- ---------- ---------- ---------- ---------- ----------
                                ---------- ---------- ---------- ---------- ---------- ----------
                                ---------- ---------- ---------- ---------- -------DVA ----------
                                ---------- ---------- ---------- ---------- ---------- ----------
                                ---------- ---------- ---------- ---------- ------SSAL RYQ----TK-
                                ---------- ---------- ---------- ---------- ---------- ----------
                                ---------- ---------- ---------- ---------- --------A- ----------
                                ---------- ---------- ---------- ---------- ---------- ----------
                                ---------- ---------- ---------- ---------- ---------- ----------
                                ---------- ---------- ---------- ---------- ---------- -MKKKRN---
                                ---------- ---------- ---------- ---------- ---------- -LQAKDNNNH
                                ---------- ---------- ---------- ---------- ---------- ----------
                                ---------- ---------- ---------- ---------- ---------- ----------
                                ---------- ---------- ---------- ---------- ---------- ----------
                                ---------- ---------- ---------- ---------- ---------- ----------
                                ---------- ---------- ---------- ---------- ---------- ----------
                                ---------- ---------- ---------- ---------- ---------- NVN-------
                                ---------- ---------- ---------- -------AGH GGGGGL---- KRK-------

                                ---------- ---------- ---------- ---------- ---------- ----------
                                ---------- ---------- ---------- ---------- ---------- ----------
                                ---------- ---------- ---------- ---------- ---------- ----------
                                ---------- ---------- ---------- ---------- ---------- ----------
                                ---------- ---------- ---------- ---------- ---------- ----------
                                ---------- ---------- ---------- ---------- ---------- ----------
                                ---------- ---------- ---------- ---------- ---------- ----------
                                ---------- ---------- ---------- ---------- ---------- ----------
                                ---------- ---------- ---------- ---------- ---------- ----------
                                ---------- ---TPLV--- --------AP K-----S--- ---------- ----------
                                EPMMMMEG-- ---EPVS--- --------SS K-----G--- --------R- G---------
                                -PLLN----- ---------- ---------T ---------- --------T- A---------
                                ---------- ---------- ---------- ---------- ---------- ----------
                                ---------- ---------- ---------- ---------- ---------- ----------
                                ---------- ---------- ---------- ---------- ---------- ----------
                                ---------- ---------- ---------- ---------- ---------- ----------
                                ---------- ---------- ---------- ---------- ---------- ----------
                                ---------- ---------- ---------- ---------- ---------- ----------
                                ---------- ---------- ---------- ---------- ---------- ----------
                                ---------- ---------- ---------- ---------- ---------- ----------
                                ---------- ---------- ---------- ---------- ---------- ----------
                                ---------- ---------- ---------- ---------- ---------- ----------
                                ---------- ---------- ---------- ---------- ---------- ----------
                                ---------- ---------- ---------- ---------- ---------- ----------
                                ---------- ---------- ---------- ---------- ---------- ----------
                                ---------- ---------- ---------R D--------- ---------- ----------
                                ---------- ---------- ---------- ---------- ---------- ----------
                                ---------- ---------- ---------- ---------- ---------- ----------
                                ---------- ---------- ---------- ---------- ---------- ----------
                                ---------- ---------- ---------- ---------- ---------- ----------
                                ---------- ---------- ---------- A--------- ---------- ----------
                                ---------- ---------- ---------- ---------- ---------- ----------
                                ---------- ---------- ---------- ---------- ---------- ----------
                                ---------- ---------- ---------- ---------- ---------- ----------
                                ---------- ---------- ---------- ---------- ---------- ----------
                                ---------- ---------- ---------- ---------- ---------- ----------
                                ---------- ---------- ---------- ---------- ---------- ----------
                                ----S----- ---------- ---------G H-----G--- --------T- QSRRHSLDWS
                                ---------- ---------- ---------A H-----G--- --------H- G---------
                                ---LS----- ---------- ---------G H-----A--- --------H- ----------
                                ---------- ---------- ---------- ---------- ---------- ----------
                                ---------- ---------- ---K----PQ EE-------- ---------- ----------
                                ---------- ---------- ---------- ---------- ---------- ----------
                                ---------- ---------- ---------- ---------- ---------- ----------
                                ---------- ---------- ---------- ---------- ---------- ----------
                                ---------- ---------- ---------- ---------- ---------- ----------
                                ---------- ---------- ---------- ---------- ---------- ----------
                                ---------- ---------- ---------- ---------- ---------- ----------
                                ---------- ---------- ---------- ---------- ---------- ----------
                                ---------- ---------- ---------- ---------- ---------- ----------
                                ---------- ---------- ---------- ---------- ---------- ----------
                                ---------- ---------- ---------- ---------- ---------- ----------
                                ---------- ---------- ---------- ---------- ---------- ----------
                                ---VL----- ---------- --------PD SESALDHV-- --------KD A---------
                                ---------- ---------- ---------- ---------- ---------- ----------
                                ---RS----- ---------- --------PQ TMA-IEK--- --------MD A---------
                                ---------- ---------- ---------- ---------- ---------- ----------
                                ---------- ---------- ---------- ---------- ---------- ----------
                                ---------- ---------- -------RPD D--------- ---------- ----------
                                ---------- ---------- ---------- ---------- ---------- ----------
                                ---------- ---------- ---------- ---------- ---------- ----------
                                ---------- ---------- ---------- ---------- ---------- ----------
                                ---------- ---------- ---------- ---------- ---------- ----------
                                ---------- ---AYLP--- ---TPKPMPD AV-------- ---------- ----------
                                ---------- ---------- ---------- ---------- ---------- ----------
                                ---------- ---------- ---------- ---------- ---------- ----------
                                ---------- ---------- ---------- ---------- ---------- ----------
                                ---------- --ESPTA--- ---A----PR ---------- ---------- ----------
                                ----E--GEK ---AAML--- ---H----QH H--------- ---------- G---------
                                ---------- ---------- --------PH H--------- ---------- ----------
                                ---------- ---------- ---------- ---------- ---------- ----------
                                ---------- ---------- ---------- ---------- ---------- ----------
                                ---------- ---------- ---------- ---------- ---------- ----------
                                --LLS----- ---------- ---------E A-----NSEG PLHMVVTEE- T---------
                                ---------- -VTEPLLAAA LSEE----PQ ---------- ---------- ----------
                                ---------- ---------- ---------- ---------- ---------- ----------
                                --SIS--GHM ADSTPLL--- ---T----PQ ---------- ---------- ----------
                                ---------- ---------- ---------- ---------- ---------- ----------
                                ---------- ---------- ---V----QN ---------- ---------- ----------
                                ---------- ---------- ---D----PD ---------- ---------- ----------
                                ---------- ---------- ---------- ---------- ---------- ----------
                                ---------- ---------- ---------- ---------- ---------- ----------
                                ---------- ---SP----- ---------- ---------- ---------- ----------
                                ---------- ---------- ---------- ---------- ---------- ----------
                                ---------- ---------- ---------- ---------- ---------- ----------
                                ---------- ---------- ---------- ---------- ---------- ----------
                                ---------- ---------- ---------- ---------- ---------- ----------
                                ---------- ---------- ---------- ---------- ---------- ----------
                                ---------- ---------- --------KR EN---DK--- --------H- G---------
                                ---------- ---------- --------PR EE-------- --------K- V---------

                                ---------- ---------- ---------- ---------- ---------- ----------
                                ---------- ---------- --------I- ---------- ------P--- ----------
                                ---------- ---------- -----EHMG- ---------- ------Q--- ------K---
                                ---------- ---------- ---------- ---------- ---------- ----------
                                ---------- ---------- ---------- ---------- ---------- ----------
                                ---------- ---------- ---------- ---------- ---------- ----------
                                ---------- ---------- ---------- ---------- ---------- ----------
                                ---------- ---------- ---------- ---------- ---------- ----------
                                ---------- ---------- ---------- ---------- ---------- ----------
                                ---P------ ---------- ---T---N-- ---------- ---------- ----------
                                ---Q------ ---------- ---R---G-- ---------- ---------- ----------
                                ---D------ ---------- ---K---W-- ---------- ---------- ----------
                                ---------- ---------- ---------- ---------- ------DSSL I---------
                                ---------- ---------- ---------- ---------- ------DQSF T---------
                                ---------- ---------- ---------- ---------- ------DMTH L---------
                                ---------- ---------- ---------- ---------- ------IPEQ N---------
                                ---------- ---------- ---------- ---------- ------VAAA N---------
                                ---------- ---------- ---------- ---------- ---------- ----------
                                ---------- ---------- ---------- ---------- ------AVEE S---------
                                ---------- ---------- ---------- ---------- ------EAGG Q---------
                                ---------- ---------- ---------- ---------- ---------- ----------
                                ---------- ---------- ---------- ---------- ---------- ----------
                                ---------- ---------- ---------- ---------- ---------- ----------
                                ---------- ---------- ---------- ---------- ---------- ----------
                                ---------- ---------- --------T- ---------- ------P--- ----------
                                ---------- ---------- -----VRYE- ---------- ------A--- ----------
                                ---------- ---------- ---------- ---------- ---------- ----------
                                ---------- ---------- ---------- ---------- ---------- ----------
                                ---------- ---------- ---------- ---------- ---------- ----------
                                ---------- ---------- ---------- ---------- ---------- ----------
                                ---------- ---------- -----QQLA- ---------- ------S--- ------K---
                                ---------- ---------- ---------- ---------- ---------- ----------
                                ---------- ---------- ---------- ---------- ---------- ----------
                                ---------- ---------- ---------- ---------- ---------- ----------
                                ---------- ---------- ---------- ---------- ---------- ----------
                                ---------- ---------- ---------- ---------- ---------- ----------
                                ---------- ---------- ---------- ---------- ---------- ----------
                                HIGL------ ---------- ---PSRET-- ---------- ---------- ----------
                                ---T------ ---------- ---P---W-- ---------- ---------- ----------
                                ---P------ ---------- ---T---W-- ---------- ---------- ----------
                                ---------- ---------- ---------- ---------- ---------- ----------
                                ---------- ---------- ---------- ---------- -----KTVKE KVTEWI----
                                ---------- ---------- ---------- ---------- ------T--- ------K---
                                ---------- ---------- ---------- ---------- ---------- ----------
                                ---------- ---------- ---------- ---------- ---------- ------S---
                                ---------- ---------- ---------- ---------- ------A--- ------K---
                                ---------- ---------- ---------- ---------- ------S--- ------K---
                                ---------- ---------- ---------- ---------- ---------- ----------
                                ---------- ---------- ---------- ---------- ---------- ----------
                                ---------- ---------- ---------- ---------- ------R--- ------V---
                                ---------- ---------- -------X-- ---------- ---------- ----------
                                ---------- ---------- -------I-- ---------- ---------- ----------
                                ---------- ---------- ---------- ---------- ---------- ----------
                                ---A------ ---------- ---K---M-- ---------- ------N--- ------R---
                                ---------- ---------- ---------- ---------- ---------- ------V---
                                ---Q------ ---------- ---------- ---------- ------A--- ------L---
                                ---------- ---------- ---------- ---------- ---------- ----------
                                ---------- ---------- ------A--- ---------- ---------- ----------
                                ---------- ---------- LQR--VHTG- ---------- ------SADT ACWPWPEGSS
                                ---------- ---------- ---------- ---------- ---------- ----------
                                ---------- ---------- ---------- ---------- ---------- ----------
                                ---------- ---------- ---------- ---------- ---------- ----------
                                ---------- ---------- ---------- ---------- ---------- ----------
                                ---------- ---------P L--------- -------QDV TPA------- ----------
                                ---------- ---------- ---------- ---------- D--------- ----------
                                ---------- ---------- ---------- -------GKE F--------- ----------
                                ---------- ---------- ---------- ---------- ---------- ----------
                                ---------- P--SQTA-EE L--------- ---------- ------F--- ------A---
                                ---KRVAETI E--DGDH-EP LSRS------ ---------- ------T--- ------G---
                                ---------- ---------- ---------- ---------- ---------- ----------
                                ---------- ---------- ---------- ---------- ---------- ----------
                                ---------- ---------- ---------- ---------- ---------- ----------
                                ---------- ---------- -------S-- ---------- ---------- ----------
                                ---R------ ---------- ---G---Q-- ---------- ---------- ----------
                                ---------- AQAAASS-EE IAAP---Q-- ---------- ---G------ ------P---
                                ---------- ----TRS-EP LLSE---A-- ---------- ---S--Q--- ------S---
                                ---------- ---------E ---------- ---------- ---------- ----------
                                ---------- -------DE- KN-------- ---------- ---V--V--- ------S---
                                ---------- --SSANVDDV VP-------- ---------- ---G--I--- ------T---
                                ---------- --KE-----K IE-------- ---------- ---A--W--- ------T---
                                ---------- ---------- ---------- ---------- ---------- ----------
                                ---------- ---------- ---------- ---------- ---------- ----------
                                ---------- ---------- ISKNRGSVSS NRYNGNGDDF SPSGRER--- ------S---
                                ---------- ---------- ---------- ---------- ---------- ----------
                                ---------- ---------- ---------- ---------- ---------- ----------
                                ---------- ---------- ---------- ---------- ---------- ----------
                                ---------- ---------- ---------- ---------- ---------- ----------
                                ---------- ---------- ---------- ---------- ---------- ----------
                                ---G------ ---------- ---T---V-- ---------- ---------- ----------
                                ---S------ ---------- ---Y---G-- ---------- ---------- ----------

                                ---------- ---------- ---------- ---------- ---------- ----------
                                ---------- ---------K -G------S- ---------- EK-------- ----------
                                ---------- ---------- -N------A- ---------- PS-------- ----------
                                ---------- ---------- ---------- ---------- ---------- ----------
                                ---------- ---------- ---------- ---------- ---------- ----------
                                ---------- ---------- ---------- ---------- ---------- ----------
                                ---------- ---------- ---------- ---------- ---------- ----------
                                ---------- ---------- ---------- ---------- ---------- ----------
                                ---------- ---------- ---------- ---------- ---------- ----------
                                ---------- ---------G -S------A- ---------- AT-------- ----------
                                ---------- ---------G -F------T- ---------- DR-------- ----------
                                ---------- ---------N -L------R- ---------- DS-------- ----------
                                ---------- ---------- ---------- ---------- ---------- ----------
                                ---------- ---------- ---------- ---------- ---------- ----------
                                ---------- ---------- ---------- ---------- ---------- ----------
                                ---------- ---------- ---------- ---------- ---------- ----------
                                ---------- ---------- ---------- ---------- ---------- ----------
                                ---------- ---------- ---------- ---------- ---------- ----------
                                ---------- ---------- ---------- ---------- ---------- ----------
                                ---------- ---------- ---------- ---------- ---------- ----------
                                ---------- ---------- ---------- ---------- ---------- ----------
                                ---------- ---------- ---------- ---------- ---------- ----------
                                ---------- ---------- ---------- ---------- ---------- ----------
                                ---------- ---------- ---------- ---------- ---------- ----------
                                ---------- ---------K -S------N- ---------- VN-------- ----------
                                ---------- ---------K -T------T- ---------- VN-------- ----------
                                ---------- ---------- ---------- ---------- ---------- ----------
                                ---------- ---------- ---------- ---------- ---------- ----------
                                ---------- ---------- ---------- ---------- ---------- ----------
                                ---------- ---------- ---------- ---------- -N-------- ----------
                                ---------- --------QA -S------A- ---------- PS-------- ----------
                                ---------- ---------- ---------- ---------- ---------- ----------
                                ---------- ---------- ---------- ---------- ---------- ----------
                                ---------- ---------- ---------- ---------- ---------- ----------
                                ---------- ---------- ---------- ---------- ---------- ----------
                                ---------- ---------- ---------- ---------- ---------- ----------
                                ---------- ---------- ---------- ---------- ---------- ----------
                                ---------- ---------Q -L------R- ---------- AG-------- ----------
                                ---------- ---------N -L------R- ---------- GT-------- ----------
                                ---------- ---------N -L------R- ---------- TT-------- ----------
                                ---------- ---------- -H------R- ---------- KQ-------- ----------
                                ---------- ---------A -SREYDIEK- ---------- FS-------- ----------
                                ---------- --------RK -E------P- ---------- IF-------- ----------
                                ---------- --------IS -E------Q- ---------- KK-------- ----------
                                ---------- --------LK -E------Q- ---------- QK-------- ----------
                                ---------- --------RT -E------S- ---------- FT-------- ----------
                                ---------- --------KV -E------N- ---------- II-------- ----------
                                ---------- ---------- ---------- ---------- ---------- ----------
                                ---------- ---------- ---------- ---------- ---------- ----------
                                ---------- --------IS -D------N- ---------- VI-------- ----------
                                ---------- ---------K -S------L- ---------- PK-------- ----------
                                ---------- ---------D -S------H- ---------- RA-------- ----------
                                ---------- ---------- ---------- ---------- ---------- ----------
                                ---------- --------KV -D------E- ---------- AL-------- ----------
                                ---------- --------KM -D------E- ---------- VL-------- ----------
                                ---------- --------RR -E------N- ---------- IA-------- ----------
                                -AKVY----- ---------- ---------- ---------- ---------- ----------
                                MGKLSS---- ---------- ---------- ---------- ---------- ----------
                                LGPVSLVALV CVCGAALQLK -K------RQ GTRPAAPSAA TMIGSLIKYF RLKYKTYRAN
                                ---------- ---------- ---------- ---------- ---------- ----------
                                ---------- ---------- ---------- ---------- ---------- ----------
                                ---------- ---------- ---------- ---------- ---------- ----------
                                ---------- ---------- ---------- ---------- ---------- ----------
                                ---------- ---------- ---------- ---------- ---------- ----------
                                ---------- ---------- ---------- ---------- ---------- ----------
                                ---------- ---------- ---------- ---------- ---------- ----------
                                ---------- ---------- ---------- ---------- ---------- ----------
                                ---------- --------PQ -P------G- ---------- KS-------- ----------
                                ---------- --------RA -N------T- ---------- GY-------- ----------
                                ---------- ---------- -G------P- ---------- KS-------- ----------
                                ---------- ---------- ---------- ---------- ---------- ----------
                                ---------- ---------- ---------- ---------- ---------- ----------
                                ---------- ---------Q -K------N- ---------- PM-------- ----------
                                ---------- ---------Q -L------R- ---------- RN-------- ----------
                                ---------- --------SS -F------S- ---------- KS-------- ----------
                                ---------- --------FW -E------K- ---------- HM-------- ----------
                                ---------- --------VS -G------T- ---------- GK-------- ----------
                                ---------- --------MG -S------L- ---------- HA-------- ----------
                                ---------- --------XE QN------F- ---------- QY-------- ----------
                                ---------- --------Q- SS------L- ---------- RN-------- ----------
                                ---------- ---------- ---------- ---------- ---------- ----------
                                ---------- ---------- ---------- ---------- ---------- ----------
                                ---------- --------SM -N------N- ---------- QI-------- ----------
                                ---------- ---------- ---------- ---------- ---------- ----------
                                ---------- ---------- ---------- ---------- ---------- ----------
                                ---------- ---------- ---------- ---------- ---------- ----------
                                ---------- ---------- ---------- ---------- -S-------- ----------
                                ---------- ---------- ---------- ---------- ---------- ----------
                                ---------- ---------R -Q------E- ---------- RQ-------- ----------
                                ---------- ---------P -A------D- ---------- IQ-------- ----------

                                ---------- ---------- ---------- ---------- ---------- ----------
                                ---------- ---------- ---------- ---------- ---------- ----------
                                ---------- ---------- ---------- ---------- ---------- ----------
                                ---------- ---------- ---------- ---------- ---------- ----------
                                ---------- ---------- ---------- ---------- ---------- ----------
                                ---------- ---------- ---------- ---------- ---------- ----------
                                ---------- ---------- ---------- ---------- ---------- ----------
                                ---------- ---------- ---------- ---------- ---------- ----------
                                ---------- ---------- ---------- ---------- ---------- ----------
                                ---------- ---------- ---------- ---------- ---------- ----------
                                ---------- ---------- ---------- ---------- ---------- ----------
                                ---------- ---------- ---------- ---------- ---------- ----------
                                ---------- ---------- ---------- ---------- ---------- ----------
                                ---------- ---------- ---------- ---------- ---------- ----------
                                ---------- ---------- ---------- ---------- ---------- ----------
                                ---------- ---------- ---------- ---------- ---------- ----------
                                ---------- ---------- ---------- ---------- ---------- ----------
                                ---------- ---------- ---------- ---------- ---------- ----------
                                ---------- ---------- ---------- ---------- ---------- ----------
                                ---------- ---------- ---------- ---------- ---------- ----------
                                ---------- ---------- ---------- ---------- ---------- ----------
                                ---------- ---------- ---------- ---------- ---------- ----------
                                ---------- ---------- ---------- ---------- ---------- ----------
                                ---------- ---------- ---------- ---------- ---------- ----------
                                ---------- ---------- ---------- ---------- ---------- ----------
                                ---------- ---------- ---------- ---------- ---------- ----------
                                ---------- ---------- ---------- ---------- ---------- ----------
                                ---------- ---------- ---------- ---------- ---------- ----------
                                ---------- ---------- ---------- ---------- ---------- ----------
                                ---------- ---------- ---------- ---------- ---------- ----------
                                ---------- ---------- ---------- ---------- ---------- ----------
                                ---------- ---------- ---------- ---------- ---------- ----------
                                ---------- ---------- ---------- ---------- ---------- ----------
                                ---------- ---------- ---------- ---------- ---------- ----------
                                ---------- ---------- ---------- ---------- ---------- ----------
                                ---------- ---------- ---------- ---------- ---------- ----------
                                ---------- ---------- ---------- ---------- ---------- ----------
                                ---------- ---------- ---------- ---------- ---------- ----------
                                ---------- ---------- ---------- ---------- ---------- ----------
                                ---------- ---------- ---------- ---------- ---------- ----------
                                ---------- ---------- ---------- ---------- ---------- ----------
                                ---------- ---------- ---------- ---------- ---------- ----------
                                ---------- ---------- ---------- ---------- ---------- ----------
                                ---------- ---------- ---------- ---------- ---------- ----------
                                ---------- ---------- ---------- ---------- ---------- ----------
                                ---------- ---------- ---------- ---------- ---------- ----------
                                ---------- ---------- ---------- ---------- ---------- ----------
                                ---------- ---------- ---------- ---------- ---------- ----------
                                ---------- ---------- ---------- ---------- ---------- ----------
                                ---------- ---------- ---------- ---------- ---------- ----------
                                ---------- ---------- ---------- ---------- ---------- ----------
                                ---------- ---------- ---------- ---------- ---------- ----------
                                ---------- ---------- ---------- ---------- ---------- ----------
                                ---------- ---------- ---------- ---------- ---------- ----------
                                ---------- ---------- ---------- ---------- ---------- ----------
                                ---------- ---------- ---------- ---------- ---------- ----------
                                -------HDR IH-------- ---RP----- ---------- ---------- ----------
                                ------IKAK LANAXVRLMG GGGNK----- ---------- ---------- ----------
                                KDLKAKSNNK V-------I- ---SG----- ---------- ---------- ----------
                                ---------- ---------- ---------- ---------- ---------- ----------
                                ---------K GG-------- ---PP----- ---------- ---------- ----------
                                ---------- ---------- ---------- ---------- ---------- ----------
                                ---------- ---------- ---------- ---------- ---------- ----------
                                ---------- ---------- ---------- ---------- ---------- ----------
                                ---------- ---------- ---------- ---------- ---------- ----------
                                ---------- ---------- ---------- ---------- ---------- ----------
                                ---------- ---------- ---------- ---------- ---------- ----------
                                ---------- ---------- ---------- ---------- ---------- ----------
                                ---------- ---------- ---------- ---------- ---------- ----------
                                ---------- ---------- ---------- ---------- ---------- ----------
                                ---------- ---------- ---------- ---------- ---------- ----------
                                ---------- ---------- ---------- ---------- ---------- ----------
                                ---------- ---------- ---------- ---------- ---------- ----------
                                ---------- ---------- ---------- ---------- ---------- ----------
                                ---------- ---------- ---------- ---------- ---------- ----------
                                ---------- ---------- ---------- ---------- ---------- ----------
                                ---------- ---------- ---------- ---------- ---------- ----------
                                ---------- ---------- ---------- ---------- ---------- ----------
                                ---------- ---------- ---------- ---------- ---------- ----------
                                ---------- ---------- ---------- ---------- ---------- ----------
                                ---------- ---------- ---------- ---------- ---------- ----------
                                ---------- ---------- ---------- -----A--KI GVSLAKDETN GDIRVTRVAE
                                ---------- ---------- ----FIVDDR ERKFGGKPLA ---------- ----------
                                ---------- ---------- ---------- ---------- ---------- ----------
                                ---------- ---------- ---------- ---------- ---------- ----------
                                ---------- ---------- ---------- ---------- ---------- ----------
                                ---------- ---------- ---------- ---------- ---------- ----------
                                ---------- ---------- ---------- ---------- ---------- ----------
                                ---------- ---------- ---------- ---------- ---------- ----------
                                ---------- ---------- ---------- ---------- ---------- ----------

                                ---------- ---------- ---------- ---------- ---------- ----------
                                ---------- ---------- ---------- ---------- ---------- ----------
                                ---------- ---------- ---------- ---------- ---------- ----------
                                ---------- ---------- ---------- ---------- ---------- ----------
                                ---------- ---------- ---------- ---------- ---------- ----------
                                ---------- ---------- ---------- ---------- ---------- ----------
                                ---------- ---------- ---------- ---------- ---------- ----------
                                ---------- ---------- ---------- ---------- ---------- ----------
                                ---------- ---------- ---------- ---------- ---------- ----------
                                ---------- ---------- ---------- ---------- ---------- ----------
                                ---------- ---------- ---------- ---------- ---------- ----------
                                ---------- ---------- ---------- ---------- ---------- ----------
                                ---------- ---------- ---------- ---------- ---------- ----------
                                ---------- ---------- ---------- ---------- ---------- ----------
                                ---------- ---------- ---------- ---------- ---------- ----------
                                ---------- ---------- ---------- ---------- ---------- ----------
                                ---------- ---------- ---------- ---------- ---------- ----------
                                ---------- ---------- ---------- ---------- ---------- ----------
                                ---------- ---------- ---------- ---------- ---------- ----------
                                ---------- ---------- ---------- ---------- ---------- ----------
                                ---------- ---------- ---------- ---------- ---------- ----------
                                ---------- ---------- ---------- ---------- ---------- ----------
                                ---------- ---------- ---------- ---------- ---------- ----------
                                ---------- ---------- ---------- ---------- ---------- ----------
                                ---------- ---------- ---------- ---------- ---------- ----------
                                ---------- ---------- ---------- ---------- ---------- ----------
                                ---------- ---------- ---------- ---------- ---------- ----------
                                ---------- ---------- ---------- ---------- ---------- ----------
                                ---------- ---------- ---------- ---------- ---------- ----------
                                ---------- ---------- ---------- ---------- ---------- ----------
                                ---------- ---------- ---------- ---------- ---------- ----------
                                ---------- ---------- ---------- ---------- ---------- ----------
                                ---------- ---------- ---------- ---------- ---------- ----------
                                ---------- ---------- ---------- ---------- ---------- ----------
                                ---------- ---------- ---------- ---------- ---------- ----------
                                ---------- ---------- ---------- ---------- ---------- ----------
                                ---------- ---------- ---------- ---------- ---------- ----------
                                ---------- ---------- ---------- ---------- ---------- ----------
                                ---------- ---------- ---------- ---------- ---------- ----------
                                ---------- ---------- ---------- ---------- ---------- ----------
                                ---------- ---------- ---------- ---------- ---------- ----------
                                ---------- ---------- ---------- ---------- ---------- ----------
                                ---------- ---------- ---------- ---------- ---------- ----------
                                ---------- ---------- ---------- ---------- ---------- ----------
                                ---------- ---------- ---------- ---------- ---------- ----------
                                ---------- ---------- ---------- ---------- ---------- ----------
                                ---------- ---------- ---------- ---------- ---------- ----------
                                ---------- ---------- ---------- ---------- ---------- ----------
                                ---------- ---------- ---------- ---------- ---------- ----------
                                ---------- ---------- ---------- ---------- ---------- ----------
                                ---------- ---------- ---------- ---------- ---------- ----------
                                ---------- ---------- ---------- ---------- ---------- ----------
                                ---------- ---------- ---------- ---------- ---------- ----------
                                ---------- ---------- ---------- ---------- ---------- ----------
                                ---------- ---------- ---------- ---------- ---------- ----------
                                ---------- ---------- ---------- ---------- ---------- ----------
                                ---------- ---------- ---------- ---------- ---------- ----------
                                ---------- ---------- ---------- ---------- ---------- ----------
                                ---------- ---------- ---------- ---------- ---------- ----------
                                ---------- -----PS--- ----SGTY-- ---------- ---------- -----GKDE-
                                ---------- ---------- ---------- ---------- ---------- ----------
                                ---------- ---------- ---------- ---------- ---------- ----------
                                ---------- ---------- ----IGGH-- ---------- ---------- -------AT-
                                ---------- ---------- ---------- ---------- ---------- ----------
                                ---------- ---------- ---------- ---------- ---------- ----------
                                ---------- ---------- ---------- ---------- ---------- ----------
                                ---------- ---------- ---------- ---------- ---------- ----------
                                ---------- ---------- ---------- ---------- ---------- ----------
                                ---------- ---------- ---------- ---------- ---------- ----------
                                ---------- ---------- ---------- ---------- ---------- ----------
                                ---------- ---------- ---------- ---------- ---------- ----------
                                ---------- ---------- ---------- ---------- ---------- ----------
                                ---------- ---------- ---------- ---------- ---------- ----------
                                ---------- ---------- ---------- ---------- ---------- ----------
                                ---------- ---------- ---------- ---------- ---------- ----------
                                ---------- ---------- ---------- ---------- ---------- ----------
                                ---------- ---------- ---------- ---------- ---------- ----------
                                ---------- ---------- ---------- ---------- ---------- ----------
                                ---------- ---------- ---------- ---------- ---------- ----------
                                ---------- ---------- ---------- ---------- ---------- ----------
                                ---------- ------D--- ----SGAS-- ---------- ---------- -------DLS
                                SGLAAKSNLR AGDKIMS--- ----INGKSV EGLSPEAVAA MLRASAGHID IEAEYADDE-
                                ---------- -----AGSTA ELMEVDRH-- ---------- ---------- -------GK-
                                ---------- ---------- ---------- ---------- ---------- ----------
                                ---------- ---------- ---------- ---------- ---------- ----------
                                ---------- ---------- ---------- ---------- ---------- ----------
                                ---------- ---------- ---------- ---------- ---------- ----------
                                ---------- ---------- ---------- ---------- ---------- ----------
                                ---------- ---------- ---------- ---------- ---------- ----------
                                ---------- ---------- ---------- ---------- ---------- ----------

                                ---------- ---------- ---------- ---------- ---------- ----------
                                ---------- ---------- ---------- ---------- ---------- ----------
                                ---------- ---------- ---------- ---------- ---------- ----------
                                ---------- ---------- ---------- ---------- ---------- ----------
                                ---------- ---------- ---------- ---------- ---------- ----------
                                ---------- ---------- ---------- ---------- ---------- ----------
                                ---------- ---------- ---------- ---------- ---------- ----------
                                ---------- ---------- ---------- ---------- ---------- ----------
                                ---------- ---------- ---------- ---------- ---------- ----------
                                ---------- ---------- ---------- ---------- ---------- ----------
                                ---------- ---------- ---------- ---------- ---------- ----------
                                ---------- ---------- ---------- ---------- ---------- ----------
                                ---------- ---------- ---------- ---------- ---------- ----------
                                ---------- ---------- ---------- ---------- ---------- ----------
                                ---------- ---------- ---------- ---------- ---------- ----------
                                ---------- ---------- ---------- ---------- ---------- ----------
                                ---------- ---------- ---------- ---------- ---------- ----------
                                ---------- ---------- ---------- ---------- ---------- ----------
                                ---------- ---------- ---------- ---------- ---------- ----------
                                ---------- ---------- ---------- ---------- ---------- ----------
                                ---------- ---------- ---------- ---------- ---------- ----------
                                ---------- ---------- ---------- ---------- ---------- ----------
                                ---------- ---------- ---------- ---------- ---------- ----------
                                ---------- ---------- ---------- ---------- ---------- ----------
                                ---------- ---------- ---------- ---------- ---------- ----------
                                ---------- ---------- ---------- ---------- ---------- ----------
                                ---------- ---------- ---------- ---------- ---------- ----------
                                ---------- ---------- ---------- ---------- ---------- ----------
                                ---------- ---------- ---------- ---------- ---------- ----------
                                ---------- ---------- ---------- ---------- ---------- ----------
                                ---------- ---------- ---------- ---------- ---------- ----------
                                ---------- ---------- ---------- ---------- ---------- ----------
                                ---------- ---------- ---------- ---------- ---------- ----------
                                ---------- ---------- ---------- ---------- ---------- ----------
                                ---------- ---------- ---------- ---------- ---------- ----------
                                ---------- ---------- ---------- ---------- ---------- ----------
                                ---------- ---------- ---------- ---------- ---------- ----------
                                ---------- ---------- ---------- ---------- ---------- ----------
                                ---------- ---------- ---------- ---------- ---------- ----------
                                ---------- ---------- ---------- ---------- ---------- ----------
                                ---------- ---------- ---------- ---------- ---------- ----------
                                ---------- ---------- ---------- ---------- ---------- ----------
                                ---------- ---------- ---------- ---------- ---------- ----------
                                ---------- ---------- ---------- ---------- ---------- ----------
                                ---------- ---------- ---------- ---------- ---------- ----------
                                ---------- ---------- ---------- ---------- ---------- ----------
                                ---------- ---------- ---------- ---------- ---------- ----------
                                ---------- ---------- ---------- ---------- ---------- ----------
                                ---------- ---------- ---------- ---------- ---------- ----------
                                ---------- ---------- ---------- ---------- ---------- ----------
                                ---------- ---------- ---------- ---------- ---------- ----------
                                ---------- ---------- ---------- ---------- ---------- ----------
                                ---------- ---------- ---------- ---------- ---------- ----------
                                ---------- ---------- ---------- ---------- ---------- ----------
                                ---------- ---------- ---------- ---------- ---------- ----------
                                ---------- ---------- ---------- ---------- ---------- ----------
                                ---------- ---------- ---------- ----PG-L-- --------KF T---------
                                ---------- ---------- ---------- ----KK-DLS EKVVVGLKPF H---------
                                ---------- ---------- ---------- ----QT-P-- --------AH I---------
                                ATPS------ ---------- ---------- ----VA--AS -------S-- -L--------
                                ---------- ---------- ---------- ----EGAM-- -----AL-RI NV--------
                                ---------- ---------- ---------- ---------- ---------- -A--------
                                PSPA------ ---------- ---------- ----KA--NA -------K-- -T--------
                                TSPH----KN ADQKLVDSNG --RTFDFGKN TVSHVA--SA -------N-- -P--------
                                --PVED---- AKQ-----DG AAKLD----- --VPHE--KF -------D-- -S--------
                                --PS------ ---------- ---IS--GA- --EEWF--GI -------D-- -A--------
                                ---------- ---------- ---------- ---------- ---------- ----------
                                ---------- ---------- ---------- ---------- ---------- ----------
                                ---------- ---------- ---------- ---------- ---------- ----------
                                ---------- ---------- ---------- ---------- ---------- ----------
                                ---------- ---------- ---------- ---------- ---------- ----------
                                ---------- ---------- ---------- ---------- ---------- ----------
                                ---------- ---------- ---------- ---------- ---------- ----------
                                ---------- ---------- ---------- ---------- ---------- ----------
                                ---------- ---------- ---------- ---------- ---------- ----------
                                ---------- ---------- ---------- ---------- ---------- ----------
                                ---------- ---------- ---------- ---------- ---------- ----------
                                ---------- ---------- ---------- ---------- ---------- ----------
                                ---------- ---------- ---------- ---------- ---------- ----------
                                ---------- ---------- ---------- ---------- ---------- ----------
                                SDFA------ ---------- ---------- ----LA--NS -------K-- -V--------
                                EMPT-----E -DDNL----- ---------- ----LSKEVN -------T-- -DYAVGLSGW
                                IVPKKKKAAD SKE-NG---G --K---QGGD EDGGVG--LT -------D-- -P--------
                                ---------- ---------- ---------- ---------- ---------- ----------
                                ---------- ---------- ---------- ---------- ---------- ----------
                                ---------- ---------- ---------- ---------- ---------- ----------
                                ---------- ---------- ---------- ---------- ---------- ----------
                                ---------- ---------- ---------- ---------- ---------- ----------
                                ---------- ---------- ---------- ---------- ---------- ----------
                                ---------- ---------- ---------- ---------- ---------- ----------

                                ---------- ---------- ---------- ---------- ---------- ----------
                                KGLL------ ---------- ---------- ---------- ---------- ----------
                                KGIL------ ---------- ---------- ---------- ---------- ----------
                                ---------- ---------- ---------- ---------- ---------- ----------
                                ---------- ---------- ---------- ---------- ---------- ----------
                                ---------- ---------- ---------- ---------- ---------- ----------
                                ---------- ---------- ---------- ---------- ---------- ----------
                                ---------- ---------- ---------- ---------- ---------- ----------
                                FGVLALLS-- ---------- ---------- ---------- ---------- ----------
                                AVTNLLSY-- ---------- ---------- ---------- ---------- ----------
                                FSLGLFLA-- ---------- ---------- ---------- ---------- ----------
                                FATSSAVV-- ---------- ---------- ---------- ---------- ----------
                                ---------- ---------- ---------- ---------- ---------- ----------
                                ---------- ---------- ---------- ---------- ---------- ----------
                                ---------- ---------- ---------- ---------- ---------- ----------
                                ---------- ---------- ---------- ---------- ---------- ----------
                                ---------- ---------- ---------- ---------- ---------- ----------
                                ---------- ---------- ---------- ---------- ---------- ----------
                                ---------- ---------- ---------- ---------- ---------- ----------
                                ---------- ---------- ---------- ---------- ---------- ----------
                                -IFFIGLISF LFIEGTK--- VHA-SALFED EFDGKSLENS WIILRENQSD ISLTESPGHL
                                --YVVLCIGL LCIPLLWVPK VSGGTAALES EGKNQSIDHA LPAMYDIQND W---------
                                --YSVVCIIL FCIPLLGIQK ASCAAELYED EFESQALDPS WLIIRENQSD WNLLVHPGYL
                                ---------- ---------- ---------- ---------- ---------- ----------
                                KGLL------ ---------- ---------- ---------- ---------- ----------
                                KGLL------ ---------- ---------- ---------- ---------- ----------
                                ---------- ---------- ---------- ---------- ---------- ----------
                                ---------- ---------- ---------- ---------- ---------- ----------
                                ---------- ---------- ---------- ---------- ---------- ----------
                                IGIL------ ---------- ---------- ---------- ---------- ----------
                                KALL------ ---------- ---------- ---------- ---------- ----------
                                ---------- ---------- ---------- ---------- ---------- ----------
                                ---------- ---------- ---------- ---------- ---------- ----------
                                ---------- ---------- ---------- ---------- ---------- ----------
                                ---------- ---------- ---------- ---------- ---------- ----------
                                ---------- ---------- ---------- ---------- ---------- ----------
                                ---------- ---------- ---------- ---------- ---------- ----------
                                FVPSAAVV-- ---------- ---------- ---------- ---------- ----------
                                FGASLAGL-- ---------- ---------- ---------- ---------- ----------
                                FSAPLAVI-- ---------- ---------- ---------- ---------- ----------
                                FVGYAAAF-- ---------- ---------- ---------- ---------- ----------
                                FVFYLVLF-- ---------- ---------- ---------- ---------- ----------
                                FTVILFIF-- ---------- ---------- ---------- ---------- ----------
                                FALAIVLI-- ---------- ---------- ---------- ---------- ----------
                                FMTLLVII-- ---------- ---------- ---------- ---------- ----------
                                FTIALLAF-- ---------- ---------- ---------- ---------- ----------
                                FCVCLFLF-- ---------- ---------- ---------- ---------- ----------
                                ---------- ---------- ---------- ---------- ---------- ----------
                                -EITFLLC-- ---------- ---------- ---------- ---------- ----------
                                FASVVVGL-- ---------- ---------- ---------- ---------- ----------
                                FVKVLGAL-- ---------- ---------- ---------- ---------- ----------
                                TELVYIIA-- ---------- ---------- ---------- ---------- ----------
                                ---------- ---------- ---------- ---------- ---------- ----------
                                TAAGLLAL-- ---------- ---------- ---------- ---------- ----------
                                TSVALLVI-- ---------- ---------- ---------- ---------- ----------
                                FCSFLAFV-- ---------- ---------- ---------- ---------- ----------
                                DTMILLAA-- ---------- ---------- ---------- ---------- ----------
                                -IALLISA-- ---------- ---------- ---------- ---------- ----------
                                -A-TNILL-- ---------- ---------- ---------- ---------- ----------
                                VSTLFILL-- ---------- ---------- ---------- ---------- ----------
                                FIIVLTIT-- ---------- ---------- ---------- ---------- ----------
                                FIVTLATV-- ---------- ---------- ---------- ---------- ----------
                                LRTLLGTT-- ---------- ---------- ---------- ---------- ----------
                                FLAVLGIA-- ---------- ---------- ---------- ---------- ----------
                                FALVAGGA-- ---------- ---------- ---------- ---------- ----------
                                FGSVACVS-- ---------- ---------- ---------- ---------- ----------
                                ---------- ---------- ---------- ---------- ---------- ----------
                                FGVLTAVV-- ---------- ---------- ---------- ---------- ----------
                                FGIAALVT-- ---------- ---------- ---------- ---------- ----------
                                FTLFFGMM-- ---------- ---------- ---------- ---------- ----------
                                --VCFLAF-- ---------- ---------- ---------- ---------- ----------
                                EINACIVV-- ---------- ---------- ---------- ---------- ----------
                                FQIFFILL-- ---------- ---------- ---------- ---------- ----------
                                FLPSMGFF-- ---------- ---------- ---------- ---------- ----------
                                FAVLLVTV-- ---------- ---------- ---------- ---------- ----------
                                FSLLLGVV-- ---------- ---------- ---------- ---------- ----------
                                FGVLALVA-- ---------- ---------- ---------- ---------- ----------
                                VKFLLTIW-- ---------- ---------- ---------- ---------- ----------
                                ATYLLFGM-- ---------- ---------- ---------- ---------- ----------
                                ASILLGCF-- ---------- ---------- ---------- ---------- ----------
                                LTRLLGTT-- ---------- ---------- ---------- ---------- ----------
                                LGFLIFLI-- ---------- ---------- ---------- ---------- ----------
                                FLVIFTTI-- ---------- ---------- ---------- ---------- ----------
                                ---------- ---------- ---------- ---------- ---------- ----------
                                ---------- ---------- ---------- ---------- ---------- ----------
                                ---------- ---------- ---------- ---------- ---------- ----------
                                FPLALIAF-- ---------- ---------- ---------- ---------- ----------
                                FTILTILL-- ---------- ---------- ---------- ---------- ----------
                                FMIVAISF-- ---------- ---------- ---------- ---------- ----------
                                FLSIAVAF-- ---------- ---------- ---------- ---------- ----------

                                ----W----- ---------- ---------- ---------- ---------- -------LYV
                                ---------- ---------- ---------- ---------- ---------- -------IFL
                                ---------- ---------- ---------- ---------- ---------- -------ISF
                                ----T----- ---------- ---------- ---------- ---------- -------NAV
                                ---------- ---------- ---------- ---------- ---------- ----------
                                ---------- ---------- ---------- ---------- ---------- -------CYL
                                ----F----- ---------- ---------- ---------- ---------- -------VLL
                                ----G----- ---------- ---------- ---------- ---------- -------VFI
                                ---------- ---------- ---------- ---------- ---QIILLIL FV--------
                                ---------- ---------- ---------- ---------- ---QVVIIAL LG--------
                                ---------- ---------- ---------- ---------- ---EAAIIVL YG--------
                                ---------- ---------- ---------- ---------- ---MAALLVL LS--------
                                ---------- ---------- ---------- ---------- ---------- ----------
                                ---------- ---------- ---------- ---------- ---------- ----------
                                ---------- ---------- ---------- ---------- ---------- ----------
                                ---------- ---------- ---------- ---------- ---------- ----------
                                ---------- ---------- ---------- ---------- ---------- ----------
                                ---------- ---------- ---------- ---------- ---------- ----------
                                ---------- ---------- ---------- ---------- ---------- ----------
                                ---------- ---------- ---------- ---------- ---------- ----------
                                RIISKAEDLW QINVNNKIKL LRRGPHGDFE IVARLTYDPK EKFQQAGIIL YEDEENYVML
                                ---------- ---------- ---------- ---------- ---------- ----------
                                RITTKSENLW QINVNNKIKL LRGAPLGDFE VVTKVTYNPK QKFQQAGVIM YESDDNYVML
                                ----L----- ---------- ---------- ---------- ---------- -------AFL
                                ---------- ---------- ---------- ---------- ---------- -------MFL
                                ---------- ---------- ---------- ---------- ---------- -------ILL
                                ----F----- ---------- ---------- ---------- ---------- -------VLL
                                ----F----- ---------- ---------- ---------- ---------- -------VLL
                                ----C----- ---------- ---------- ---------- ---------- -------V-L
                                ---------- ---------- ---------- ---------- ---------- -------LVF
                                ---------- ---------- ---------- ---------- ---------- -------AFF
                                ----N----- ---------- ---------- ---------- ---------- -------PIL
                                ----C----- ---------- ---------- ---------- ---------- -------LTL
                                ----C----- ---------- ---------- ---------- ---------- -------MTL
                                ---------- ---------- ---------- ---------- ---------- ----------
                                ----C----- ---------- ---------- ---------- ---------- -------FTA
                                ----C----- ---------- ---------- ---------- ---------- -------LTL
                                ---------- ---------- ---------- ---------- ---IVIFVGL FF--------
                                ---------- ---------- ---------- ---------- ---TALLLGL LA--------
                                ---------- ---------- ---------- ---------- ---LAALLGV FI--------
                                ---------- ---------- ---------- ---------- ---QFALALI FA--------
                                ---------- ---------- ---------- ---------- ---ELFYVSM FW--------
                                ---------- ---------- ---------- ---------- ---QIFMIIC FA--------
                                ---------- ---------- ---------- ---------- ---EIFCVII HG--------
                                ---------- ---------- ---------- ---------- ---EIFCIIF HS--------
                                ---------- ---------- ---------- ---------- ---QIFMVVL YA--------
                                ---------- ---------- ---------- ---------- ---QVVMIIL YS--------
                                ---------- ---------- ---------- ---------- ---------- ----------
                                ---------- ---------- ---------- ---------- ---EAVCILF YG--------
                                ---------- ---------- ---------- ---------- ---EAFFLII YA--------
                                ---------- ---------- ---------- ---------- ---EXIIILI FI--------
                                ---------- ---------- ---------- ---------- ---EIIVIVL YL--------
                                ---------- ---------- ---------- ---------- ---------- ----------
                                ---------- ---------- ---------- ---------- ---QIFVVVV AG--------
                                ---------- ---------- ---------- ---------- ---QIFVVVA AC--------
                                ---------- ---------- ---------- ---------- ---QAAVLCL FL--------
                                ---------- ---------- ---------- ---------- ---QAFLLIL YG--------
                                ---------- ---------- ---------- ---------- ---QMAIIIA VS--------
                                ---------- ---------- ---------- ---------- ---QVVLILV FV--------
                                ---------- ---------- ---------- ---------- ---QVALLAF FY--------
                                ---------- ---------- ---------- ---------- ---QILIIVA YS--------
                                ---------- ---------- ---------- ---------- ---QILLIVA YS--------
                                ---------- ---------- ---------- ---------- ---QLALLIL FL--------
                                ---------- ---------- ---------- ---------- ---QVGCLIL FG--------
                                ---------- ---------- ---------- ---------- ---QLLALIF FA--------
                                ---------- ---------- ---------- ---------- ---QVACIVL FA--------
                                ---------- ---------- ---------- ---------- ---------- ----------
                                ---------- ---------- ---------- ---------- ---QLAFIAA FH--------
                                ---------- ---------- ---------- ---------- ---QTILTSL FF--------
                                ---------- ---------- ---------- ---------- ---QTIIIIL YC--------
                                ---------- ---------- ---------- ---------- ---FGVLVIL YG--------
                                ---------- ---------- ---------- ---------- ---WFITILV FG--------
                                ---------- ---------- ---------- ---------- ---EVTIVIL YG--------
                                ---------- ---------- ---------- ---------- ---VICLIPL MF--------
                                ---------- ---------- ---------- ---------- ---HCVALVG FG--------
                                ---------- ---------- ---------- ---------- ---HIALLFF YA--------
                                ---------- ---------- ---------- ---------- ---EVGILGL YY--------
                                ---------- ---------- ---------- ---------- ---QALMIVL LG--------
                                ---------- ---------- ---------- ---------- ---QILMIIL LG--------
                                ---------- ---------- ---------- ---------- ---QIMMIIL FA--------
                                ---------- ---------- ---------- ---------- ---QAALILL FL--------
                                ---------- ---------- ---------- ---------- ---QVAFVVY AG--------
                                ---------- ---------- ---------- ---------- ---QCLSLLF FG--------
                                ---------- ---------- ---------- ---------- ---------- ----------
                                ---------- ---------- ---------- ---------- ---------- ----------
                                ---------- ---------- ---------- ---------- ---------- ----------
                                ---------- ---------- ---------- ---------- ---QVLLLAL FA--------
                                ---------- ---------- ---------- ---------- ---QVLFVVI FA--------
                                ---------- ---------- ---------- ---------- ---QILLLIL YA--------
                                ---------- ---------- ---------- ---------- ---QVLLLVL YA--------

                                LS-------- ---------- -------CCA AVLMPLQA-- ---------- ----------
                                LLI------- ---------- -------FMC AALILIPS-- ---------- ----------
                                LVF------- ---------- -------AVA VAILFAPS-- ---------- ----------
                                ---------- ---------- ---------- ---------- ---------- ----------
                                --I------- ---------- -------FIG AALILIPS-- ---------- ----------
                                LV-------- ---------- -------MVT VLLLAGVA-- ---------- ----------
                                SG-------- ---------- -------FIL TLFMPFSV-- ---------- ----------
                                LG-------- ---------- -------CLI SLFIPISL-- ---------- ----------
                                ---------- ---------- ---------- ----VWVRYD GDL------G DSS-------
                                ---------- ---------- ---------- ----VFTTYV ---------- ----------
                                ---------- ---------- ---------- ----VFVEYG DTA------- D---------
                                ---------- ---------- ---------- ----VFVGYE KGP------- ----------
                                ---------- ---------- ---------- ---------- ---------- ----------
                                ---------- ---------- ---------- ---------- ---------- ----------
                                ---------- ---------- ---------- ---------- ---------- ----------
                                ---------- ---------- ---------- ---------- ---------- ----------
                                ---------- ---------- ---------- ---------- ---------- ----------
                                ---------- ---------- ---------- ---------- ---------- ----------
                                ---------- ---------- ---------- ---------- ---------- ----------
                                ---------- ---------- ---------- ---------- ---------- ----------
                                TRQKDDAQHV VMSRSVSKTE GAKSAATSLT TLYLKLTKSG ESISGAFSTN GET-------
                                ---------- ---------- ---------- ---------- ---------- -HA-------
                                TRQMDDVDNV EMSRELSRMS GSKSVPTTLT TLYLKLTKSG ENVTGSFSGD GNS-------
                                TG-------- ---------- -------IIF TLLMPFSV-- ---------- ----------
                                LVL------- ---------- -------FIG GALVLIPS-- ---------- ----------
                                MLL------- ---------- -------FIG AALVLIPS-- ---------- ----------
                                SG-------- ---------- -------FIL TLFMPFSA-- ---------- ----------
                                SG-------- ---------- -------FLL TLVMPFSA-- ---------- ----------
                                GS-------- ---------- -------ACA WWLLGLPA-- ---------- ----------
                                LAL------- ---------- -------IAA MAIAFFPS-- ---------- ----------
                                LFI------- ---------- -------IIA IAVAFLPS-- ---------- ----------
                                SG-------- ---------- -------AIG LLLLSLSG-- ---------- ----------
                                CG-------- ---------- -------VAN LFLLCFSA-- ---------- ----------
                                CG-------- ---------- -------TAG FFLLYLSA-- ---------- ----------
                                -S-------- ---------- -------AVS LLLLCFSA-- ---------- ----------
                                FS-------- ---------- -------SIA LFLLCFSS-- ---------- ----------
                                LK-------- ---------- -------VVG LFLLGFSS-- ---------- ----------
                                ---------- ---------- ---------- ----GLTQYT ELG------- ----------
                                ---------- ---------- ---------- ----GFGRFA -PD------- ----------
                                ---------- ---------- ---------- ----AYVKYP ELE------- ----------
                                ---------- ---------- ---------- ----VSTKYG DSA------N AAT-------
                                ---------- ---------- ---------- ----IFFEFP ---------- ----------
                                ---------- ---------- ---------- ----ALTGYD TNK------N YTG-------
                                ---------- ---------- ---------- ----CVAVYD ND-------- ----------
                                ---------- ---------- ---------- ----VCGQYK ---------- ----------
                                ---------- ---------- ---------- ----VWVRYS NDD------D RKN-------
                                ---------- ---------- ---------- ----VWVRYD KDS------N HDP-------
                                ---------- ---------- ---------- ---------- ---------- --KI-DP--A
                                ---------- ---------- ---------- ----LFTEYK AG-------T DPK-------
                                ---------- ---------- ---------- ----IWFEFV TDP------- ----------
                                ---------- ---------- ---------- ----TCTELS AEG------- ----------
                                ---------- ---------- ---------- ----TCTEYG DG-------V HPG-------
                                ---------- ---------- ---------- ---------- ---------- ----------
                                ---------- ---------- ---------- ----V-ADFH ---------- ----------
                                ---------- ---------- ---------- ----T-ADLR ---------- ----------
                                ---------- ---------- ---------- ----V-LGFK ---------- ----------
                                ---------- ---------- ---------- ----LFVIQD EVP------K RPY--PDPGV
                                ---------- ---------- ---------- ----QGVVHE TFP------K LPAPPPYPAA
                                ---------- ---------- ---------- ----FGVEHA TFP------L PADVKDYPGL
                                ---------- ---------- ---------- ----IGTEYT T--------- ----------
                                ---------- ---------- ---------- ----QLTFND GYG------E QQKL-DE--A
                                ---------- ---------- ---------- ----ILTYHE GYG------D QQKL-DT--A
                                ---------- ---------- ---------- ----TITSYD KF-------- ----------
                                ---------- ---------- ---------- ----LFCDYE DPP------- ----------
                                ---------- ---------- ---------- ----AFSDYA KA-------- ----------
                                ---------- ---------- ---------- ----LCVDYD SSA------- ----------
                                ---------- ---------- ---------- ---------- ---------- ----------
                                ---------- ---------- ---------- ----KC-KLQ ---------- ----------
                                ---------- ---------- ---------- ----FT-GYD LT-------- ----------
                                ---------- ---------- ---------- ----LTTSYD QHT------- D---------
                                ---------- ---------- ---------- ----LFTEYA ---------- ----------
                                ---------- ---------- ---------- ----YFSEYS ---------- ----------
                                ---------- ---------- ---------- ----IFVEFH YDP------V DPN-------
                                ---------- ---------- ---------- ----GLTRYV ELG------- ----------
                                ---------- ---------- ---------- ----LVARAD FNE------D SAT-------
                                ---------- ---------- ---------- ----FFTT-- ---------- ----------
                                ---------- ---------- ---------- ----QT-SYD VS-------- ----------
                                ---------- ---------- ---------- ----TCVKVA ---------- ----------
                                ---------- ---------- ---------- ----TCAKD- ---------- ----------
                                ---------- ---------- ---------- ----SCSTFV ET-------- ----------
                                ---------- ---------- ---------- ----FGTTYD S--------- ----------
                                ---------- ---------- ---------- ----VFMTID T--------- ----------
                                ---------- ---------- ---------- ----LFTDYA STP------- ----------
                                ---------- ---------- ---------- ---------- ---------- ----------
                                ---------- ---------- ---------- ---------- ---------- ----------
                                ---------- ---------- ---------- ---------- ---------- ----------
                                ---------- ---------- ---------- ----GFVDYD --Y------- ----------
                                ---------- ---------- ---------- ----IFGEYG DDA------R PNH-------
                                ---------- ---------- ---------- ----ISTDYS DGT------V AAH-------
                                ---------- ---------- ---------- ----ISSDYA DAT------V SVD-------

                                ---------- ------FASE N--------- ---------- ---------- ----------
                                ---------- ------INHN V--------- SVGISAINSQ SFKVS----- ----------
                                ---------- ------LNSN V--------- AQGMEGFNAN AASSS----- ----------
                                ---------- ---------V ---------- ---------- ---------- ----------
                                ---------- ------INHN V--------- SMGISAINDQ SSKVN----- ----------
                                ---------- ------FASG S--------- ---------- ---------- ----------
                                ---------- ------FAST ---------- ---------- ---------- ----------
                                ---------- ------FAAE P--------- ---------- ---------- ----------
                                ---------- ---------- ---------- ---------- ---------- ----------
                                ---------- ---------- ---------- ---------- ---------- ----------
                                ---------- ---------- ---------- ---------- ---------- ----------
                                ---------- ---------- ---------- ---------- ---------- ----------
                                ---------- ---------- ---------- ---------- ---------- ----------
                                ---------- ---------- ---------- ---------- ---------- ----------
                                ---------- ---------- ---------- ---------- ---------- ----------
                                ---------- ---------- ---------- ---------- ---------- ----------
                                ---------- ---------- ---------- ---------- ---------- ----------
                                ---------- ---------- ---------- ---------- ---------- ----------
                                ---------- ---------- ---------- ---------- ---------- ----------
                                ---------- ---------- ---------- ---------- ---------- ----------
                                ---------- ------WTTV D--------- ---------- ----HISGLH FKHPQVGLVG
                                ---------- ------WSSI D--------- ---------- ----HGSNVV SESHKILLAS
                                ---------- ------WTTV D--------- ---------- ----VVSGAK LEHPKVGLVG
                                ---------- ------LAEE V--------- ---------- ---------- ----------
                                ---------- ------INHN V--------- AAGISAINLD GESVQ----- ----------
                                ---------- ------INHN V--------- STGISAINSQ GGQVN----- ----------
                                ---------- ------FASA ---------- ---------- ---------- ----------
                                ---------- ------FAST ---------- ---------- ---------- ----------
                                ---------- ------WAQG T--------- ---------- ---------- ----------
                                ---------- ------INQN V--------- AEGMHALGGH AMNTE----- ----------
                                ---------- ------FNEN L--------- VQEAVDINAA GANAS----- ----------
                                ---------- ------LVSA E--------- ---------- ---------- ----------
                                ---------- ------WASE S--------- ---------- ---------- ----------
                                ---------- ------WASE G--------- ---------- ---------- ----------
                                ---------- ------WASE S--------- ---------- ---------- ----------
                                ---------- ------WASA V--------- ---------- ---------- ----------
                                ---------- ------WVSA S--------- ---------- ---------- ----------
                                ---------- ---------- ---------- ---------- ---------- ----------
                                ---------- ---------- ---------- ---------- ---------- ----------
                                ---------- ---------- ---------- ---------- ---------- ----------
                                ---------- ---------- ---------- ---------- ---------- ----------
                                ---------- ---------- ---------- ---------- ---------- ----------
                                ---------- ---------- ---------- ---------- ---------- ----------
                                ---------- ---------- ---------- ---------- ---------- ----------
                                ---------- ---------- ---------- ---------- ---------- ----------
                                ---------- ---------- ---------- ---------- ---------- ----------
                                ---------- ---------- ---------- ---------- ---------- ----------
                                ---RQAQL-- ---------- ----D----Q A--------- ---------- ----------
                                ---------- ---------- ---------- ---------- ---------- ----------
                                ---------- ---------- ---------- ---------- ---------- ----------
                                ---------- ---------- ---------- ---------- ---------- ----------
                                ---------- ---------- ---------- ---------- ---------- ----------
                                ---------- ---------- ---------- ---------- ---------- ----------
                                ---------- ---------- ---------- ---------- ---------- ----------
                                ---------- ---------- ---------- ---------- ---------- ----------
                                ---------- ---------- ---------- ---------- ---------- ----------
                                GDKPGMID-- --FVQPFKRY PPGFDNF--- ---------- ---------- ----------
                                GEVGGPIFEE AVPVIPFKRY PPGFDVQGPR A--------- ---------- ----------
                                GEPGGPISIE AEPVIPFKRY PPGFDVFGPQ A--------- ---------- ----------
                                ---------- ---------- ---------- ---------- ---------- ----------
                                ---RQKLK-- ---------- ----D----K E--------- ---------- ----------
                                ---RQAQL-- ---------- ----T----K E--------- ---------- ----------
                                ---------- ---------- ---------- ---------- ---------- ----------
                                ---------- ---------- ---------- ---------- ---------- ----------
                                ---------- ---------- ---------- ---------- ---------- ----------
                                ---------- ---------- ---------- ---------- ---------- ----------
                                ---------- ---------- ---------- ---------- ---------- ----------
                                ---------- ---------- ---------- ---------- ---------- ----------
                                ---------- ---------- ---------- ---------- ---------- ----------
                                ---------- ---------- ---------- ---------- ---------- ----------
                                ---------- ---------- ---------- ---------- ---------- ----------
                                ---------- ---------- ---------- ---------- ---------- ----------
                                ---------- ---------- ---------- ---------- ---------- ----------
                                ---------- ---------- ---------- ---------- ---------- ----------
                                ---------- ---------- ---------- ---------- ---------- ----------
                                ---------- ---------- ---------- ---------- ---------- ----------
                                ---------- ---------- ---------- ---------- ---------- ----------
                                ---------- ---------- ---------- ---------- ---------- ----------
                                ---------- ---------- ---------- ---------- ---------- ----------
                                ---------- ---------- ---------- ---------- ---------- ----------
                                ---------- ---------- ---------- ---------- ---------- ----------
                                ---------- ---------- ---------- ---------- ---------- ----------
                                ---------- ---------- ---------- ---------- ---------- ----------
                                ---------- ---------- ---------- ---------- ---------- ----------
                                ---------- ---------- ---------- ---------- ---------- ----------
                                ---------- ---------- ---------- ---------- ---------- ----------
                                ---------- ---------- ---------- ---------- ---------- ----------
                                ---------- ---------- ---------- ---------- ---------- ----------
                                ---------- ---------- ---------- ---------- ---------- ----------
                                ---------- ---------- ---------- ---------- ---------- ----------

                                ---------- ---------- ---------- ---------- ------G--- -S-VVND-GL
                                ---------- ---------- ---------- ---------- ------T--- NA-TQYG-TI
                                ---------- ---------- ---------- ---------- ------D--- TV-SQYG-TI
                                ---------- ---------- ---------- ---------- ---------- -N-GTSE-VI
                                ---------- ---------- ---------- ---------- ------T--- NA-AQYS-TI
                                ---------- ---------- ---------- ---------- ---------- VG-TNLQ-EL
                                ---------- ---------- ---------- ---------- ---------- -N-EAVD-GI
                                ---------- ---------- ---------- ---------- ------G--- ---SLSE-GI
                                ---------- ---------G MDQSCATRLT EIDCLAAGCT YNAAES---- -T-CSGT-PT
                                ---------- ---------- ---------- ---------- ---------- ------P-NG
                                ---------- ---------- ---------- ---------- ---------- -P-RQPD-ST
                                ---------- ---------- ---------- ---------- ---------- -----HT-ST
                                ---------- ---------- ---------- ---------- ---------- ---------Q
                                ---------- ---------- ---------- ---------- ---------- ---------D
                                ---------- ---------- ---------- ---------- ---------- ---------E
                                ---------- ---------- ---------- ---------- ---------- ---------Y
                                ---------- ---------- ---------- ---------- ---------- ---------F
                                ---------- ---------- ---------- ---------- ---------- ----------
                                ---------- ---------- ---------- ---------- ---------- ---------T
                                ---------- ---------- ---------- ---------- ---------- ---------T
                                FNAQQKTTAN ADFDFFKISA I--------- ---------- ----GGG--- VA-SAVE-EL
                                NSVESHTPAK IESVPSKVE- H--------- ---------- ----TGE--- IT-SAME-DF
                                FNAQLNTTVD ADFDFFKIGA G--------- ---------- ----GEG--- MA-SVLE-DF
                                ---------- ---------- ---------- ---------- ------A--- AN-DVVG-TV
                                ---------- ---------- ---------- ---------- ------A--- NG-AQFS-TI
                                ---------- ---------- ---------- ---------- ------Q--- DS-IQYS-TI
                                ---------- ---------- ---------- ---------- ---------- -N-EAVD-GI
                                ---------- ---------- ---------- ---------- ---------- -N-EAVD-GI
                                ---------- ---------- ---------- ---------- ------S--- ---HVET-SL
                                ---------- ---------- ---------- ---------- ------T--- LS-PEVQ-TI
                                ---------- ---------- ---------- ---------- ------D--- SP-SEYG-TI
                                ---------- ---------- ---------- ---------- ---------- -T-PVLS-EA
                                ---------- ---------- ---------- ---------- ------G--- AG-FELN-EA
                                ---------- ---------- ---------- ---------- ------G--- TA-PQLN-EA
                                ---------- ---------- ---------- ---------- ---------- AG-PELS-EA
                                ---------- ---------- ---------- ---------- ---------- AP-AEIN-EA
                                ---------- ---------- ---------- ---------- ------E--- VA-AVVS-EA
                                ---------- ---------- ---------- ---------- ---------- ----TNA-QE
                                ---------- ---------- ---------- ---------- ---------- -----ID-DT
                                ---------- ---------- ---------- ---------- ---------- -----ST-DA
                                ---------- ---------G IV-------- ---------- --VNGT---- -L-QNSV-QS
                                ---------- ---------- ---------- ---------- ---------- ----TSS-TS
                                ---------- ---------S ---------- ---------- -ENPDE---- FK-GGEV-QE
                                ---------- ---------- ---------- ---------- ---------- -----PD-LP
                                ---------- ---------- ---------- ---------- ---------- ------T-ND
                                ---------- ---------D P--------- ---------- -ENPSS---- -L-ENPV-QE
                                ---------- ---------L ---------- ---------- ----PN---- -G-ESPV-QE
                                ---------- ---------- ---------- ---------- -----QALRP PTPAPQE-SE
                                ---------- ---------T P--------- ---------- ----GN---- -D-EDAN-RM
                                ---------- ---------- ---------- ---------- ---------- -----VD-AA
                                ---------- ---------- ---------- ---------- ---------- ---KVGG-GG
                                ---------- ---------A I--------- ---------- --STAS---- -A-DDKA-EA
                                ---------- ---------- ---------- ---------- ---------- ----------
                                ---------- ---------- ---------- ---------- ---------- -----YT-PH
                                ---------- ---------- ---------- ---------- ---------- -----VS-TS
                                ---------- ---------- ---------- ---------- ---------- -----HS-AE
                                ---------- ---------- ---------- ---------- -------F-- GS-ARND-EF
                                ---------- ---------- ---------- ---------- -----DGT-- ET-DRQQ-ER
                                ---------- ---------- ---------- ---------- -----DGT-- KS-ARLK-EK
                                ---------- ---------- ---------- ---------- ---------- ----E----E
                                ---------- ---------- ---------- ---------- -----DALRE PTPAPLE-SE
                                ---------- ---------- ---------- ---------- -----AALRE PTPAPQE-YQ
                                ---------- ---------- ---------- ---------- ---------- ----S----G
                                ---------- ---------- ---------- ---------- ---------- -D-DA----A
                                ---------- ---------- ---------- ---------- ---------- ---D-----E
                                ---------- ---------- ---------- ---------- ---------- -L-DASG-IQ
                                ---------- ---------- ---------- ---------- ---------- ----------
                                ---------- ---------- ---------- ---------- ---------- ----EEA-DA
                                ---------- ---------- ---------- ---------- ---------- ----SLT-VF
                                ---------- ---------- ---------- ---------- ---------- -P-KATD-NS
                                ---------- ---------- ---------- ---------- ---------- --------TP
                                ---------- ---------- ---------- ---------- ---------- --------TS
                                ---------- ---------L P--------- ---------- ---------- -W-TEEP-QT
                                ---------- ---------- ---------- ---------- ---------- ----VNG-QD
                                ---------- ---------Y ---------- ---------- ----DA---- -E-DAVA-VA
                                ---------- ---------- ---------- ---------- ---------- ----TNP-EE
                                ---------- ---------- ---------- ---------- ---------- ----GLK-SL
                                ---------- ---------- ---------- ---------- ---------- ---YYDN-GS
                                ---------- ---------- ---------- ---------- ---------- ---NFIG-NN
                                ---------- ---------- ---------- ---------- ---------- ---NADS-TG
                                ---------- ---------- ---------- ---------- ---------- ----R----D
                                ---------- ---------- ---------- ---------- ---------- ----E----N
                                ---------- ---------- ---------- ---------- ---------- -E-DG----A
                                ---------- ---------- ---------- ---------- ---------- ----------
                                ---------- ---------- ---------- ---------- ---------- ----------
                                ---------- ---------- ---------- ---------- ---------- ----------
                                ---------- ---------- ---------- ---------- ---------- -----TK-SG
                                ---------- ---------K R--------- ---------- -----P---- -N-PGAAGIN
                                ---------- ---------- ---------- ---------- -----S---- -D-DHEWG-T
                                ---------- ---------- ---------- ---------- -----P---- -H-DEEHG-T

                                RQVEQYNFSI NILAMLLIGF GFLMVFVKKY GYSATTGTFL VVGAGLPLYL LLRSTGVIS-
                                FDTLKYERSI HILAMLLVGF GFLMTFVRNH GYTSLTATFI VVSIAIPMYV VIKSFGGES-
                                LDTLQYGRSI HILAMLLVGF GFLMAFIRKH GYSSITATFL VVSVAIPMYM LIKSFGGEH-
                                HQVQQYDFAI AILAMLLLGF GFLMVFIRNY GFSAITGTYM LVAAALPVYL GLKSMGILS-
                                FDTLKYERSI HILAMLLVGF GFLMTFVRNH GYTSLTATFL VVSIAIPMYV IIKSFGGES-
                                SDVQKYNRAI HIMAMLLVGF GFLMVFVKKY GRSAITATYL LTSVAIPLYF LKDSL--FP-
                                RQVQQYNFSI NILAMLLVGF GFLMVFVKKY GYSATTGTYL VVGAGIPLYL LLRYTGVIS-
                                RQIEQYNFSI HIMAMLLVGF GFLMVFVKNY GYSATTGTFL VVSVGLPVYM LIRSTGVLS-
                                ILDQRYPYYQ DVHVMIFIGF GMLMTFLSRY GFSAVAYNMF LACIAFQWAQ FTNTFWHRIF
                                HVPENYGMML NISVMIFVGF GYLMTFLRKY GYGAVGFTFA ISAVVIEWAI INIGLWGCVE
                                AVTDYYGMFR DVHVMVFIGF GFLMSFLNQY TLSSVGLTFL VGAFALQVSM LVVPFWHRVF
                                TVVEYYMYYI HVATMVFVGF GFLMTFLRRY SYSAVGLNFY LSCMCMLEFI FFGGAAQQGL
                                DENTKYSKNM DIWFMLML-V AFLMIFIRKY EWGVALATLL VTAGSFLAYM ATQQFYFD--
                                DEMSRYSKNM DIWFMLML-V AFLMIFIRKF EWGVALATLL VTAGSFLSYM AIQQFYFGA-
                                DELHKYHKNM DVWFMLML-V AFLMLFIKKF EWGICLATLL VLAGSFITYM AIQQFVFG--
                                TDDTIYPKVV DVWFMTIL-V AFFMMYIKKF EWGVMIAVLL SAATSHVTYA FVKNVCMK--
                                DTESIYPKVV DVWFMTIL-I AFLMMFIKKF EWGVMLATLL SSATVFIFYA FLKAVAVGH-
                                ---------- ---------F SLINFYFKKF SLSLTINAIL TTFSSFVFRY LLFSVAFK--
                                AELFQYHRGQ DVFFMFML-V AFLMLFIKKF EWGVCLVTLL TLSVAFPLYV IIQRNLFD--
                                AQLFQFHRGQ DVFFMLML-V AFLMMFIRRF EWGVALTTLL VLAVSWPLYL IGYTQVLG--
                                LEVNKYNKSI HVMAMLMVGF GFLMVYVKRY GWGAATATYI AVSFVIPYYM YLKSKGLFG-
                                LELTKYGKAI HVMAMLMVGF GFLMVFVKRY GYGAVTATYI AVSIVIPYYM FLKKMDIFG-
                                LELTKYGKAI HVMAMLMVGF GFLMVFVKRY GYGAVTATYI AVSIVIPYYM FLKTQGIFG-
                                WQFQQYNFSI NILAMLLVGF GFLMVFVKKY GYSATTGTFL VVGTGIPLYL LLRYTGIIS-
                                FDTLKYERSI HILAMLLVGF GFLMVFIRKH GYSSITATFL VVSIAIPMYV IIKSFGGES-
                                FDTLKYERSI HILAMLLVGF GFLMVFVRHH GYSSLTATLL VVSVAIPMYT IIKSFGGEG-
                                RQVQQYNFSI NILAMLLVGF GFLMVFVKKY GYSATTGTYL VVGAGIPLYL LLRYTGALS-
                                RQVQQYNFSI NILAMLLVGF GFLMVFVKKY GYSATTGTYL VVGAGIPLYL LLRYTGALS-
                                RQVEQYNYSI HILAMLLVGF GFLMVFVKKY GYSATTGTYL VVGAGIPLYL LLRLTGAIS-
                                FDSVTYGKSI HILAMLMVGF GFLMVFIRKH EYSSLTATFL AVSIAVPFYL LIKSFEGEE-
                                LDTLQYGRSI HILAMLLVGF GFLMAFIRKH GYSSITATFL AVSVAIPSYM LIKSFGGEG-
                                RVVAQYNYII HILAMLLIGF GFLMVFVRRY GFGAVTGTYL VVAVGLPLYI LLRANGIFG-
                                RQVAQYNYVI HILAMLLVGF GFLMVFVRRY GFGATTGTYL VVAVGLPLYM LLRANGIFA-
                                RQVAQYNYVI HILAMLLVGF GFLMVFVKRY GFGATTGTYL VVAVGLPLYI LLRANGVFA-
                                RQVAQYNYVI HILAMLLVGF GFLMVFVRRY GFGATTGTYL VVAVGLPFYM LLRANGILG-
                                RLVAQYNYSI NILAMLLVGF GFLMVFVRRY GFSATTGTYL VVATGLPLYI LLRANGIFG-
                                QVVAKYNYII NILTMLLVGF GFLMVFVRRY GFGAVTGTYL VVAVGLPLYI LLRANGIFG-
                                EVDRFYKYLV DVNIMVWIGF GFLMTFMRRY GYGAVALNYF ASALMFLEAI LMIGATQQVF
                                HVGQYYSYLT DVYVMIFLGF GFLMTFLKRY SYSAVSLNYV TSCLVILEAV LACGWAQ---
                                HVNQYYMYYI HVAIMIFVGF GYLMTFLRRY SYSAVGLNYL TSAVVMLEAI VFVGLVQQVI
                                EVDHYYPFYQ DVHVMIFIGF GFLMTFLKKY TFSSVGLNFI IAAFAIQWSM IVNGVIHNIY
                                SQIGDYKNLI DVAMMTLLGL GLSMSCIKNA QYHTIGMTIL LAALSFQFSI IAQGFWSKIM
                                RVNNFYGYFR DINIMIFFGF GFLMTFLRRY GYSALGYTFI ISALVSQWSV LLNGFFEAWS
                                DNAARYPMWQ DINVMIFVGF GFLMTFLRTY QFSAVGYTFV IGAISFQLYP IWEAIWKCAF
                                FQSYKYPQWQ DVNVMIFVGF GFLMTFLRRY NFGAVAYTFL IGAISFQLYP IWELFFERIW
                                DVDNVYGYFR DINIMIFFGF GFLMTFLRRY GYSALGYTFV ISAMVCQWSI LLYGFFETVH
                                EVDNLYGYFR DVNIMIFFGF GFLMVFLRRY GYSSLGYTFL ISAMVAQWSV LVWGFYDSML
                                YGQPDMPFMF DLNMYTFLGM CLTMTFLRKY AYTSLTMSFL MSCLAQEWCS LLLQWIDASY
                                YMHDKYPLFQ DVHVMIFVGF GFLMVFLKNN SWTSIGFNYL IACWAIQITI LFRGFWMQIC
                                KEVVFYPFFR DICIMIFFGF GFLMAFLRRA GFTAIGYSFF LAAVVCQYSI VLDHFFFELG
                                ASNMNYAXFQ DVHVMIFIGF GFLMTFLKSH SWTAVGFNFL VAAFSIQLGF IFQSWWHNIL
                                KVAKYYPVFQ DVHVMIFIGF GFLMVFLKTH SWTSVGFNFV IAAWSMQLSI LVVGFWHQAL
                                ---------- ---------- ----TFLRSY GFSALTLNLL VGVFAIQWGI LTTGYFETLF
                                IGAMEXGFXX XVSLMIFFGF GFLMTFLHSY GLSAIGYCLV ISAVVVECSM AVEYLVMDR-
                                LDAKEYGFFR DVSLMIFFGF GFLMTFLYRH GLSAIGYCLV ISAVVVELSV VVEHLVSHG-
                                LEANRYAYFR DVSIMIFFGF GFLMTFLRRY GYSAIAYTCI ISSTVAELSM VLERLFADS-
                                KLQEHYSSFM QISYFVFLSL PWSFSFLRKF SYSSATFALF TACVSIQFGI IMMQLVDRMH
                                VLQREYKYQM EIVNYVYLGF GMQYAFLRKF GYSTIAFGLL GASIASQWGF YWMQLIDNLH
                                VLQYPFKYFI EISTYVYLGF AVQYSFLRKF GYSTLSFGLL QSTVAAQWGI IWMQQIDNFH
                                YEVKEYIAFR DIMAMLLLGF GYLMTFLKHY GMGAVGLTMM LSILSIQLNI AVELGVRALY
                                YGQPDLPFMF DMNMYTYLGM CLTMTYLRKY AYTSLGMSFL MGCLAQEWCC LLLQWIPLGY
                                YGQPDLSFMF DMNMYSYLGM CLTMTYLRKY AYTSLGMSFL MGCLAQEWCG LLLQWIPLAH
                                YSNLEYVIYR DIMVMLLLGF GYLMTFLRKY GLGAVGLTMM LTVLAMQLNV FAESFARFLY
                                TAAAEFVYYN NVAIMMLVGF GFLMAFLKNY GLGSIGMTFL LTVIILQWTI LLEGFWEGVY
                                TGTDDMLYYN SVAFMVLLGF AYLMTFLRRY ALGSVGLTLF LTAMAIQWAL LTQGFWQGVY
                                TSNNTLIFFA GVAFMVLLGF AFLMTFLHRY ALGSIGMTLL ITATAIEWDI LAEGFWKSAY
                                ---------- ---------- ---------- --------MI ITAMGLQWAL FTESFFKQWY
                                ALGTDTSLYL GVALMIFVGF GYLKTFLKAY GLGAVGFTLL ISCVGIQWAL ILESCLRQ--
                                NSSQAYDFYV GIGVMLFVGF GYLNTFLKCY GLSSIGFTMF IGCLGIQWAL LLQGWMGTG-
                                QRSTYYGMYQ DIHVMIFIGF GFLMTFLRSY GFSSLTLNFL VGIYSIEWGI LVVGFFAKAW
                                AEVSRYAFFQ DVHVMIFIGF GFLMTFLHKS GFTAVSHSYL VAVLTVLWAM LVRGFFTIAF
                                VATGDYSMFQ XVHVMIFIGF GFLMXXMAXN SFTAVGHAMI AAAFAVVLSF FNYWLWHNII
                                EFVTGYPVLQ DISVMMFVGF GFLMTFLRTH SWSAVGFNFI LTVVVFQMYI LYSGFWSRCV
                                QVTQYYMWFI HVEIMVFLGF GFLMTFLRRY TLGAIMLNFL GSCLMFLVAI LIVGAAHQTL
                                QRIQVYNYYV GVALMMLIGF GYLMTFLASY GLGAVGLTML ITALGVEVSL LIEPFFDNW-
                                DYLERYGYLV GVTLMMFVGF GYLMTFLRWY GLGAVGLTMI ITCLGLELAV LFEGIFFTT-
                                DASSIYNFYV GVALMMFVGF GYLMTFLKSY GLGAVGFTML ITCIGVQWAV VVEQAMVEK-
                                DFNNHYQYFT GVEIMMFIGF GYLMTFLKRY GMGALGLTML ITILGLEWGI WIEWFMAKLM
                                NFNNYYQYFT GVEIMMFFGF GYLMTFXKRY GMGAVGLTML VTVLAMEWGI FTEWFFSMW-
                                TITQGYTYFI GVEIMMFIGF GYLMTFMKCY GLGAVGFTML ITAIGIQWAI FTESFFAQMM
                                YSPSEYVXFR DIMVMLLLGF GFLMTFLAKY GLGAVGFTMM VSAIAVQLNI FVELFCRFIY
                                STKAEYMIFR DIMVMLLLGF GYLMTFLSKY GLSSVGITML ATVLNMECNL IFESLFL---
                                TAASEFVYYN NIAFMMLIGF GFLMTFLKRY TLGSIGMTFL LTVMMIQLTI LLEGFWEGVY
                                ---------- ---------- ------ERRY ---------- ---------- ----------
                                -----YIAFR DIMAMLLLGF GYLMTFLKNY GIGAVGFTMM LSILAMEANI PMELIMRTLK
                                ---------- ---------- ---MTFLKKY GYGAVGYNFF IASLVTQWGT IVSGCFNQLY
                                HNNKFYAQFQ DIHVMIFIGF GFLMTFLKKY GYGALSYNLL LAAATIQWAT LINAWIKQRM
                                AVNIYYPMFQ DVHVMIFLGI GLLLAFLRKH AYSSISYCFF AAAILCEWST IINGVFWHII
                                EPFYFYGMYQ DVHAMMFVGF GFLMTFLRRY GFGALTFNFL LCAFGIQWGM YIFHMIPWVF
                                EPFYFYAMFQ DVHAMMFVGF GFLMTFLRRY GFGALTFNFC ICAFGIQWGM YMFHMIGWWF

                                ---------- ---------- ---------- ---------- ---------- ----------
                                ---------- ---------- ---------- ---------- ---------- ----------
                                ---------- ---------- ---------- ---------- ---------- ----------
                                ---------- ---------- ---------- ---------- ---------- ----------
                                ---------- ---------- ---------- ---------- ---------- ----------
                                ---------- ---------- ---------- ---------- ---------- ----------
                                ---------- ---------- ---------- ---------- ---------- ----------
                                ---------- ---------- ---------- ---------- ---------- ----------
                                ---------- -----EG--- ---------- ---------- ---------- ----------
                                ---------- -----GDD-- ---------- --N------- ---------- ----------
                                ---------- -----AGG-- ---------- ---------- ---------- ----------
                                ---------- -----FA--- ---------- ---------- ---------- ----------
                                ---------- ---------- ---------- ---------- ---------- ----------
                                ---------- ---------- ---------- ---------- ---------- ----------
                                ---------- ---------- ---------- ---------- ---------- ----------
                                ---------- ---------- ---------- ---------- ---------- ----------
                                ---------- ---------- ---------- ---------- ---------- ----------
                                ---------- ---------- ---------- ---------- ---------- ----------
                                ---------- ---------- ---------- ---------- ---------- ----------
                                ---------- ---------- ---------- ---------- ---------- ----------
                                ---------- ---------- ---------- ---------- ---------- ----------
                                ---------- ---------- ---------- ---------- ---------- ----------
                                ---------- ---------- ---------- ---------- ---------- ----------
                                ---------- ---------- ---------- ---------- ---------- ----------
                                ---------- ---------- ---------- ---------- ---------- ----------
                                ---------- ---------- ---------- ---------- ---------- ----------
                                ---------- ---------- ---------- ---------- ---------- ----------
                                ---------- ---------- ---------- ---------- ---------- ----------
                                ---------- ---------- ---------- ---------- ---------- ----------
                                ---------- ---------- ---------- ---------- ---------- ----------
                                ---------- ---------- ---------- ---------- ---------- ----------
                                ---------- ---------- ---------- ---------- ---------- ----------
                                ---------- ---------- ---------- ---------- ---------- ----------
                                ---------- ---------- ---------- ---------- ---------- ----------
                                ---------- ---------- ---------- ---------- ---------- ----------
                                ---------- ---------- ---------- ---------- ---------- ----------
                                ---------- ---------- ---------- ---------- ---------- ----------
                                ---------- -----WN--- ---------- ---------- ---------- ----------
                                ---------- ---------- ---------- ---------- ---------- ----------
                                ---------- -----F---- ---------- ---------- ---------- ----------
                                ---------- -----EG--- ---------- ---------- ---------- ----------
                                ---------- -----EYATL KDA------- ---------- ---------- ----------
                                ---------- -----HSN-- ---------- ---------- ---------- ----------
                                ---------- -----DL--- ---------- ---------- ---------- ----------
                                ---------- -----DS--- ---------- ---------- ---------- ----------
                                ---------- -----HAD-- ---------- --K------- ---------- ----------
                                ---------- -----EH--- ---------- ---------- ---------- ----------
                                CESLKTKFAL VGCPYSKN-- ---------- --------PS LT-------- ---------Q
                                ---------- -----EHY-- ---------- --H------- ---------- ----------
                                ---------- -----DN--- ---------- ---------- ---------- ----------
                                ---------- -----DD--- ---------- ---------- ---------- ----------
                                ---------- -----EKP-- ---------- ---------- ---------- ----------
                                ---------- -----SSG-- ---------- ---------- ---------- ----------
                                ---------- ---------- ---------- ---------- ---------- ----------
                                ---------- ---------- ---------- ---------- ---------- ----------
                                ---------- ---------- ---------- ---------- ---------- ----------
                                CIFLEGLLV- -----SPD-- --FEISDGML ERLNMRDFQY ------RCQV QRPLDEVEDG
                                CKWLITQYC- -----GED-- ---------- --------TT TCGLDPNCYT DFTADQITGT
                                CSYLQ----- ------SS-- ---------- --------FV NIDV--DCSQ RYLATEITGS
                                ---------- -----GDD-- ---------- ---------- ---------- ----------
                                CSFLKSNFAE VGCPYGSN-- ---------- --------PD LT-------- ---------Q
                                CSYLKQTFQQ VGCPYGDN-- ---------- --------PD IS-------- ---------Q
                                ---------- -----GK--- ---------- ---------- ---------- ----------
                                ---------- -----NN--- ---------- ---------- ---------- ----------
                                ---------- -----NG--- ---------- ---------- ---------- ----------
                                ---------- -----DG--- ---------- ---------- ---------- ----------
                                ---------- -----HTK-- ---------- ---------- ---------- ----------
                                ---------- ---------- ---------- ---------- ---------- ----------
                                ---------- ---------- ---------- ---------- ---------- ----------
                                ---------- -----ESD-- ---------- ---------- ---------- ----------
                                ---------- -----SE--- ---------- ---------- ---------- ----------
                                ---------- -----NHP-- ---------- ---------- ---------- ----------
                                ---------- -----SD--- ---------- ---------- ---------- ----------
                                ---------- -----G---- ---------- ---------- ---------- ----------
                                ---------- ---------- ---------- ---------- ---------- ----------
                                ---------- ---------- ---------- ---------- ---------- ----------
                                ---------- ---------- ---------- ---------- ---------- ----------
                                ---------- -----Y---- ---------- ---------- ---------- ----------
                                ---------- -----Y---- ---------- ---------- ---------- ----------
                                ---------- -----EKN-- ---------- ---------- ---------- ----------
                                ---------- -----GXG-- ---------- ---------- ---------- ----------
                                ---------- ---------- ---------- ---------- ---------- ----------
                                ---------- -----NK--- ---------- ---------- ---------- ----------
                                ---------- ---------- ---------- ---------- ---------- ----------
                                ---------- -----GDD-- ---------- ---------- ---------- ----------
                                ---------- -----SE--- ---------- ---------- ---------- ----------
                                ---------- -----QKN-- ---------- -SN------- ---------- ----------
                                ---------- -----EG--- ---------- ---------- ---------- ----------
                                ---------- -----NE--- ---------- ---------- ---------- ----------
                                ---------- -----NE--- ---------- ---------- ---------- ----------

                                ---------- ---------- ---------- ---------- ---------- ----K-EPIS
                                ---------- ---------- ---------- ---------- ---------- ----F--VKS
                                ---------- ---------- ---------- ---------- ---------- ----F--AMS
                                ---------- ---------- ---------- ---------- ---------- ----E-EVIK
                                ---------- ---------- ---------- ---------- ---------- ----F--AKS
                                ---------- ---------- ---------- ---------- ---------- ----P--LAE
                                ---------- ---------- ---------- ---------- ---------- ----L-ESVN
                                ---------- ---------- ---------- ---------- ---------- ----L-EPIS
                                ---------- ---------- ---------- ---------- ---------- -E-AA-SHKI
                                ---------- ---------- ---------- ---------- S-FGVVCHIP NH-LG-VRRF
                                ---------- ---------- ---------- ---------- ---------- ------WVKI
                                ---------- ---------- ---------- ---------- ---------- ---GK-ISRI
                                ---------- ---------- ---------- ---------- ---------- ---------Q
                                ---------- ---------- ---------- ---------- ---------- ---------D
                                ---------- ---------- ---------- ---------- ---------- ---------E
                                ---------- ---------- ---------- ---------- ---------- ---------H
                                ---------- ---------- ---------- ---------- ---------- ------DGHR
                                ---------- ---------- ---------- ---------- ---------- ---------E
                                ---------- ---------- ---------- ---------- ---------- ---------F
                                ---------- ---------- ---------- ---------- ---------- ---------N
                                ---------- ---------- ---------- ---------- ---------- ----E---VA
                                ---------- ---------- ---------- ---------- ---------- ----E---PA
                                ---------- ---------- ---------- ---------- ---------- ----E---PA
                                ---------- ---------- ---------- ---------- ---------- ----S-ESFD
                                ---------- ---------- ---------- ---------- ---------- ----F--SKE
                                ---------- ---------- ---------- ---------- ---------- ----F--SKP
                                ---------- ---------- ---------- ---------- ---------- ----L-ESVN
                                ---------- ---------- ---------- ---------- ---------- ----L-ESVN
                                ---------- ---------- ---------- ---------- ---------- ----A-EAMA
                                ---------- ---------- ---------- ---------- ---------- ----F----S
                                ---------- ---------- ---------- ---------- ---------- ----F--AMP
                                ---------- ---------- ---------- ---------- ---------- ----H--QLS
                                ---------- ---------- ---------- ---------- ---------- ----H--EIA
                                ---------- ---------- ---------- ---------- ---------- ----H--EIA
                                ---------- ---------- ---------- ---------- ---------- ----H--EIA
                                ---------- ---------- ---------- ---------- ---------- ----H--ALT
                                ---------- ---------- ---------- ---------- ---------- ----H--QLS
                                ---------- ---------- ---------- ---------- ---------- ---YH-RTKI
                                ---------- ---------- ---------- ---------- ---------- ---QG-WGAV
                                ---------- ---------- ---------- ---------- ---------- ---GD-LSYI
                                ---------- ---------- ---------- ---------- ---------- -H--A-SQKI
                                ---------- ---------- ---------- ---------- -KN------- -ETVF-NTVI
                                ---------- ---------- ---------- ---------- K-H------- -G-EF-PSTW
                                ---------- ---------- ---------- ---------- ---------- ---DA-PFKI
                                ---------- ---------- ---------- ---------- ---------- ---DH-EFKI
                                ---------- ---------- ---------- ---------- N-D------- -E-YF-SSNF
                                ---------- ---------- ---------- ---------- ---------- -K-EL-REYY
                                FENYQRTRA- -------CTC ---------- --------SG LSS------- -I-NG-LPPL
                                ---------- ---------- ---------- ---------- H-L------- -D-HD-WHKI
                                ---------- ---------- ---------- ---------- ---------- -P-TF-SHRR
                                ---------- ---------- ---------- ---------- ---------- -N----HKKF
                                ---------- ---------- ---------- ---------- ---------- -T-DE-WQKI
                                ---------- ---------- ---------- ---------- ---------- ------ADKI
                                ---------- ---------- ---------- ---------- ---------- --------TS
                                ---------- ---------- ---------- ---------- ---------- --------YT
                                ---------- ---------- ---------- ---------- ---------- ------SESW
                                FGLRQLRQAC YCREWTMLAN NATRREETPL VAAHALLVTG R--------- -R-NFQTFSL
                                FKQIQXRQAC VCNTYRNFQR NXTEITERPN HARNALLVTG R--------- -L-DF-TTNL
                                WEEKQLRQAC TCERWASIAS NRSMATETPH AAHHALLTVG K--------- -M-DF-TPAI
                                ---------- ---------- ---------- ---------- S--------- -K-DT-AWPL
                                FENFQRARA- -------CTC ---------- ---------- ---------- -D-SL-EDKI
                                FENNLRALA- -------CTC ---------- ---------- ---------- -D-SF-SDKI
                                ---------- ---------- ---------- ---------- ---------- ---AD-SLPL
                                ---------- ---------- ---------- ---------- ---------- ---GK-FHII
                                ---------- ---------- ---------- ---------- ---------- ---GK-FETI
                                ---------- ---------- ---------- ---------- ---------- ----K-YQKI
                                ---------- ---------- ---------- ---------- --E------- -G-DA-WIDV
                                ---------- ---------- ---------- ---------- ---------- -------ADF
                                ---------- ---------- ---------- ---------- ---------- ------QFRL
                                ---------- ---------- ---------- ---------- ---------- ------WSYL
                                ---------- ---------- ---------- ---------- ---------- -H-AK-WETL
                                ---------- ---------- ---------- ---------- R-D------- -E-ES-WYRF
                                ---------- ---------- ---------- ---------- ---------- -D-HW-DFKI
                                ---------- ---------- ---------- ---------- ---------- ---TD-QDKI
                                ---------- ---------- ---------- ---------- ---------- ----W-DTKV
                                ---------- ---------- ---------- ---------- ---------- ---DG-SKLI
                                ---------- ---------- ---------- ---------- ---------- ------TLAF
                                ---------- ---------- ---------- ---------- ---------- -H-DN-FDLL
                                ---------- ---------- ---------- ---------- ---------- -E-ST-WTLI
                                ---------- ---------- ---------- ---------- --G------- -T-RE-WHNV
                                ---------- ---------- ---------- ---------- G-S------- -D-ET-MFPL
                                ---------- ---------- ---------- ---------- ---------- -------NKY
                                ---------- ---------- ---------- ---------- ---------- ----E-FHTI
                                ---------- ---------- ---------- ---------- ---------- ----------
                                ---------- ---------- ---------- ---------- G--------- -E-DT-SWPM
                                ---------- ---------- ---------- ---------- ---------- ----G-KKHI
                                ---------- ---------- ---------- ---------- H-F------- -E-GN-PTKI
                                ---------- ---------- ---------- ---------- ---------- ----G-NDKF
                                ---------- ---------- ---------- ---------- ---------- ----H-IGVL
                                ---------- ---------- ---------- ---------- ---------- ----Q-PGIF

                                ADSINALLLA EFACAAALIA MGAVLGRLRV YQYAILAIII VPVYMINEWL VL-DGG-L--
                                TISIDTLIYA EFAAASLLIA IGAPLGRLKM DQYIIMGLLF IPAYIFNEWL LL-DSG----
                                TIDIKTFLFA EFAAASLLIS IGAPLGRLRM DQYILMALLF IPAYIFNEWL IL-ESG----
                                ADSVEAFIFA ELAAAAGLIA MGAILGRIRV YQYAILGALI VPFYMLNEWL VL-DGG-L--
                                TISIDTLIYA EFAAASLLIA IGAPLGRLKM DQYIIMGLLF VPAYIFNEWL LL-DSG----
                                ESVIDKLILA EFAAASLLIC AGAVLGRLKM NQYLLLGILF VPFYSLNEWL VL-NGG-L--
                                PQTIKGLLLA EFAVAAALIS MGAVLGRLRL YQYALISVFL VPIYMINEWL VL-DGG-L--
                                ANNIHALLLA EFACASALIA MGAVLGRLRV YQYAILALLL VPAYMLNEWM VL-DAG-L--
                                RMTVENLITG DFAAASVLVA YGAVIGKTTP EQLLVMALLQ LIFYSLNESI GV-I------
                                GVGIDMIVQG LFAAAAVMIS FGALIGKASF DQMIVLALVE TSVYSVNCWV YF-N------
                                PLTLETLVTG DFGAATVLIS MGAVLGRTSP LQLLVMVVIE LFAYGFNEAL LV-N------
                                VLDLPLMIDS AFCAAAAMIS FGAVIGKVAP AQILWLLAIE VPIYVFNVWL AV-D------
                                AWDQTLMIRG VICSITVVIA IGVFLGTIKM WQYLMVGALF GPIYAFVEWF LF-Q------
                                IWDQSLMIRG VICSITVVIG IGVFLGTIKM WQYLLVGVLF APIYSLVEWF LT-AAPYLND
                                PWSQDLMILS IFCSITVVIA IGVFLGTVKM WQYFLAGILF APAWIAIDWF MF-G------
                                DFDAKLATES VCCAITCTVT IGIFIGTIKT WQYCIVGVMF GLSYLLVEYL VV-SG-----
                                EFTERIAAEA VLAAIAYAIS IGVFVGTIKY WQYIMVGIVF SCGFYLVDWL II-SE-----
                                GQNAITFADA TLCALSCIIS LGCFNGVVKL FHYILYGILF AATYTLVHWL VI-EG-----
                                SLGIELIITG IFCAITLIIA AGVIFGHVKI WHFIPLGILF VPGYILNEWF LF-S------
                                DLDIDAVILG VFASITLVIA IGVFLGHLAT IHFILASVLF VPAYMFNEWF LF-G------
                                EFQIDRLILA EFCAASMLIA MGAYLGRLKM SQYIIAALLF VPSYMLNEWI ML-DDG-M--
                                ELTMDRLILA EFCAASILIA TGAFLGRLKM SQYIIMALVF VPSYMLNEWI ML-ENG-M--
                                ELKMDRLILA EFCAASILIA TGAFLGRLKM SQYMIMAFMF VPSYMLNEWI ML-DNG-M--
                                PQSIKALLFA EFAVAAALIS MGAVLGRLRV YQYALLSVFI IPFYMINEWL VL-DGK-L--
                                TINIDTLLFA EFAAASLLIA IGAPLGRLKM DQYIIMGLLF VPTYIFNEWL LL-ESG----
                                TISIDTLLCA EFAAAGLLIA IGAPLGRLKM DQYIIMGILF VPAYILNEWL IL-DSG----
                                PQTIKGLLLA EFAVAAALIS MGAVLGRLRL YQYALISVFL VPIYMINEWL VL-DGG-L--
                                PQTIKGLLLA EFAVAAALIS MGAVLGRLRL YQYALISVFL VPIYMINEWL VL-DGG-L--
                                PNSIHVLLLA EFACASALIA MGAVLGRMRL YQYAALVAVL VPAYMINEWL VL-DGG-L--
                                VISMNGLLFA EFAAASLLIA MGAVLGRLKM DQYFLLGLLF IPAYILNEWL LL-ESG----
                                TVDIKTFLFA EFAAASLLIA MGAPLGRLRM DQYLLMGLLF IPAYIFNEWL IL-ESG----
                                PHTLDSLLFA ELSVATTLIA MGAVLGRLRV FQYALLALLV VPLYLLNEWI VL-DDA-I--
                                PNTIKALLFA EFAVAAALIA MGAVLGRLRV FQYALLALFL IPAYLMNEWL VL-DNG-M--
                                PNTVQALLFA EFAVASGLIA MGAVLGRLRV FQYALLALLL IPAYLLNEWL VL-DNG-M--
                                PNTVKALLFA EFAVATALIA TGAVLGRLRV FQYALLAFFL VPAYLMNEYL VL-DNG-M--
                                PHSVDAVIYA EFAVATGLIA MGAVLGRLRV FQYALLALFI VPVYLLNEWL VL-DNA-S--
                                PHTLDSLLFA ELSVATALIA MGAVLGRLRV FQYALLALLV VPLYLLNEWL VL-DDA-I--
                                QIDIALLIDC AFCAASGMIA FGAIIGKATP TQLLWLLFWQ VPLYALNQQL VI-H------
                                AVDLPLLIDA AFAAGAAMIS FGAVLGKATP AQLVWLLALE VPLYAANAQL VA-G------
                                ELNLPLLIDS AFAAGAAMIS FGAVLGKVSP AQITLLLVLQ VPIYAFNAHL AT-E------
                                SLGITNLITS DFAAGAVLVS FGAVLGKTTP LQMLIVVIFE LLVYACNELI GA-V------
                                YLDMKWLVHG FYGAFAVLIS TSCVIGKTSP VQLILMAFSE VFIYSVNYFC II-L------
                                EFSMDSLLQG FFCSGSVMIS YGAILGRVTP LHMLIMGIIE PIFFFLNVFI GE-M------
                                HFNTLTLMTS SFCAGAILIT FGGMIGKVSG FQMAVCIFFE TIGFTLNERI SI-N------
                                NMNVSLLILS SFCSGSILIA YGAIIGKVTP FQLLIMTLVQ TIGYTLNERI GL-N------
                                QFTLYSMLNG LFCAGAVMIS YGAILGRVTP TQMLALGIIE PMFYFLNLFI GD-M------
                                YFTMESLLNG LFCAGSVMIS YGALLGKVTP LQMLFMGIVE PVLFFLNMYI M--E------
                                ALQISDFLKG QYGVVAVLVS YGALLGKVNP QQMMLIVVIN VGAYCGNKFL SV-D------
                                QLNVQELILA DFGAGAVLIS FGAILGKCSL FQLWVMATIE ICFYALNESI CI-D------
                                HVGVENMLNG LFCSGACLIS FGAFIGKISP LQLLVLIIVE PFFYWLNFFI GY-I------
                                VLNTLTLTEA DFSAAAVLIS FGAVLGKLXA LQLVVMAVFE XFFFSININL GL-V------
                                SLDIPSLIVG DFGAGCVLIT MGAVLGKTSL FQMFLLATME IIFYGLNEAI CA-G------
                                PLHLTQLVQG DFAAGAALIS LGAILGKSTP IQTLXMVLFE IVFYALNFQV GT-T------
                                EVSIETLLNG LFCAGAVMIS YGAVLGKVTP FQLLSMAALE VVAFWLNFKW SV-T------
                                EVTIETLMNG LFCAGAVMIS YGAVIGKVTP FQLVVMSVVE VFAFWANFRL II-T------
                                EIHIEQLMNG LFCAGAVMIS FGALLGKVTP FQLLVMAVIE SILFWVNIQV SV-V------
                                SLSFMDIVDG LYSTVPTLIS FGVLVGKMAP VQNVVLAFMN VMAYAFNYWV CV-Y------
                                VMNSPAIMEA LYATVPVQIS IGVLLGKVSP AQMSIMSILC VTAYGVNNWV CI-Y------
                                RMTYQSMIEG LLATVPVQIT YGMLLGKVGP SQLMLCAIMC VTSYGLNYWI NM-Y------
                                PISMATLIDG EFAAATLMIS FGALIGRASP LQMLIIAVSQ SLFYAVNKVM FVLG------
                                ALNIADFIQG QFGVVAVLVS YGALLGKVNP LQMLIIVICN VAAYCGNKFL SV-D------
                                ALKISDFIKA QYGVVAVLIS YGALLGKVNP LQMMIIVIMN SAAYCGNKFL CV-D------
                                ALELPSLIDG EFSAATLLIS YGAVIGRASP VQLVVMAICQ AFFYAFNKVI IVFG------
                                KIGMFDLISG HFAAATILIS FGCLIGKISP VQMCLLGLLE LLFYTFNFGI TL-K------
                                KIGIFTLVEA TFGAASLLIT FGCLIGKMTP TPLAVVAVAQ QLAYTFNVEV TL-A------
                                EVDVFDLVEG YFAAATLLIS FGAIVGKIPP TRILLLSLLE VAIYALNVEV VL-R------
                                DINIYSLLQA LYAISSVLIS FGACIGKITP AALILMTIIE LACHSFHYVV LG-DA-----
                                TIDLPALLRA NIDVVPVLVS FGALIGRVSP LQIILLVLIE LPCFTVHKVC LL-RQ-----
                                AFNVVSFIRA NQSVAAVLVS FGAVLGKTSP LQILVLVMIE MVCVTVNKIY IM-D------
                                GLNIEMLIEG DFAAATALIS LGAVLGKTSA MQTLIMVTFE LIFYALNFQI GV-N------
                                KLNLEHLVTA DFAAGAVLIS FGAVLGRFSA TQLLVMSILE VVVYSVNEAI LV-E------
                                DIGVDQLVNA DFCAAAILIS FGAVIGRVSL KQLLVMVYFE VVFYSINEAI GY-G------
                                QVGIETLVTA FYCCASILIS FGGVIGKLNL FQLLVMAFIE ACFYSLNEAI VL-E------
                                KVDLPLLIDC TFCAATGMVA YGAVIGKATP TQLMWIMVGL VPAFALNQYI VI-E------
                                TIDTMALFKA NLAAAAFLIS FGGNIGKLSP TQLVVMVVFE SIFYSVNNQR IL-GH-----
                                NIDLHALLNG DFAVAAFLIS FGGLIGKVGP SQLVVLVVCE TFAYVANKQL IL-IR-----
                                KLDFMDVLNG NFAVAAVLIS FGGLIGKVGP TQVLILTLVE LLFYCANKVY FL-TN-----
                                ELNIGIIHIG LILVTSLLIS YGAIIGKVNP LQLVIMTILE ALFYSINKAI LI-E------
                                PLNILTFTTA LDQVAALLIS FGGLIGKISP LQLVIMTIVE CIFYSINKSI FL-VG-----
                                EIDIYVLMDT LFAISAVLIS FGALIGKIKP FQLVIMALLE IAFHSFNYEC IL-TG-----
                                PLKVPTFIDG EFSAATLLIS YGAVIGRASP VQLVIMALCQ SLFYAFNKVV IVLG------
                                ALSMSSLINA EFSAATLLIS FGALIGRVSP LQVTLIAVFQ SLFYVINKVI VL-N------
                                KVSVFSLVSG NFGAATILIT FGCLIGKISL PQMAVLGVLE LWAYTFNFGI VL-R------
                                ---------E NMGTVAILIS MGALLGRVTP SQLLLMALIE VPLYAINFYI VH-H------
                                PLSMETLIDA EFSAATLMIS FGALIGTATP LQMMLIALSQ SFFYALNKVF FVFG------
                                ELSIQTLVTA EFAAATVLIT YGAVLGKVSR LQLLVIGILE VVFYAINELV AI-E------
                                KVGVTDMITA DFTATAVLIS YGAVIGKASR VQLFVMTIVE CVIFAINENI IM-E------
                                KIDLFSAINA DFAAAVILIS YCVVLGKISI LQLLVMGVIE LAVYVLNSWI CF-A------
                                HINTYKLVDG DIATAVVLIS FGALLGRVNP AQLLVMCFFE LFFWALNFHI CV-E------
                                HVTAYKLVDG DIATAVVLIS FGAVLGRTNP AQLLVMCFFE LIFWALNFYI CV-E------

                                DI--TKGFFD -SAGSIIIHA FGAYFGLGLT IALTAANDR- ---------- D-------K-
                                -M--FKGFLD -TGGSIVIHA FGAYFGLGVV ASTLSKFKN- ---------- N-------P-
                                -Y--FHGFID -TGGSVVIHA FGAYFGLGVV ANTFSSFKN- ---------- D-------P-
                                GI--TEGFVD -AGGSIVIHA FGAYFGMGLI LVLNTKNK-- ---------- N-------V-
                                -M--FKGFLD -TGGSIVIHA FGAYFGLGVV VSTLSKFKK- ---------- N-------P-
                                GLI-TGKVVD -TGGSIVIHA FGAIFGLAVA ATMTTQEEY- ---------- A-------T-
                                GI--TKGFVD -AAGSIVIHA FGAYFGLGLA IALTKQKHM- ---------- D-------H-
                                GI--TKGFVD -SAGSIIIHA FGAYFGIGMT LMVTQKADR- ---------- E-------K-
                                ----EFQAVD -VGGSMYVHA FGAYFGLAVS FMLGNSRPTA S--GKQLHRN N-------S-
                                ----KIKAAD -TGGSVVIHT FGAYFGLAAT AFLTPKSKRR ---------D F-------S-
                                ----EIKVAD -VGGSMIIHA FGAYFGVACA WVLGPRNAD- ---------Q --------T-
                                ----VLGCLD -MGGSVTIHA FGAFYGLGAA LVLSRPGAG- --------SS H-------P-
                                -Y--LSGVVD -PGGSILVHM CAAYFGLGVA LAIRDKRAF- ---------N E-------P-
                                LG--IGTVTD -PGGSIMVHM CAAYFGLGVL LALREKRAF- ---------K E-------P-
                                -Y--LEGVVD -PGGSMLVHM VAAYWGWGVI LALREKRAF- ---------N E-------P-
                                KA--IKGVID -PGCAISIHM MAAYYGLGVA CVIREKRVI- ---------G V-------E-
                                KV--IKGCVD -PGGAIAVHM FACYFGIGVA LAVQEKRVV- ---------G V-------E-
                                DV--IKNVID -TGHAIEVHL FAASFGLGTA IVVREKRIV- ---------G T-------T-
                                -Y--LEGVAD -SGGSILVHM FAAYWGWGVI LALQRRDVN- ---------Q A-------E-
                                -L--LDGVLD -SGGSILVHM FAAYWGWGVI LGLQNRRVS- ---------D V-------P-
                                GLIPKGKLID -TGGSIVIHQ FGAYFGLGVI IRMTTKEDF- ---------- S-------K-
                                GLIPKGQLID -TGGSIVIHQ FGAYFGLGVI VRMTTSEDF- ---------- N-------K-
                                GLIPKGLLID -TGGSIVIHQ FGAYFGLGVI VRMTTREDF- ---------- N-------K-
                                GV--TQGFVD -AAGSIIIHA FGAYFGLGLA IALTKKEHM- ---------- N-------Q-
                                -M--FKGFLD -TGGSIVIHA FGAYFGLGVV TNTLSKFKD- ---------- D-------D-
                                -M--FKGFLD -TGGSIIIHA FGAYFGLGVI TNTLSKFKG- ---------- D-------A-
                                GI--TKGFVD -AAGSIVIHA FGAYFGLGLA IALTKQKHM- ---------- D-------H-
                                GI--TKGFVD -AAGSIVIHA FGAYFGLGLA IALTKQKHM- ---------- D-------H-
                                GI--TKGFVD -SAGSIVIHA FGAYFGLGAS IALMRTEHVS H--------A G-------Q-
                                -L--FVGFLD -TGGSVAIHA FGAYFGLGLI ATTDKKFKG- ---------- A-------P-
                                -Y--FKGFFD -TGGSVVIHA FVAYFGIGVI ANTIHKFEN- ---------- D-------P-
                                GY--TTGFQD -TAGSMVIHA FGAYFGLSMS IVLTTEYQR- ---------- S-------K-
                                GL--TKGYQD -TAGSVIIHA FGAYFGLGLS LALTTARQR- ---------- S-------Q-
                                GM--TEGFQD -TAGSIIIHA FGAYFGLGLS LALTTARQR- ---------- S-------Q-
                                GL--TEGYQD -TAGSVIIHA FGAYFGLGLS LALTTPRQR- ---------- S-------Q-
                                GL--TEGFQD -SAGSIAIHA FGAYFGLGVS IALTTAAQR- ---------- A-------Q-
                                GY--TTGFKD -SAGSIVIHA FGAYFGLSMS IVLTTAYQR- ---------- S-------K-
                                ----TFKALD -MGGTIVIHL FGAYYGLAAS LMISRKQPLH G-------LD N-------P-
                                ----RWGALD -VGGSITIHA FGAVYGVAAA AFLAPRGSG- --------SA H-------P-
                                ----VFGGLD -VGGSITIHA FGAYYGLASA LVLAPVAAG- --------SS H-------P-
                                ----ILGAVD -MGGSIFVHT FGAYFGLALS RTISRSKLNK D----GSVKD H-------P-
                                ----VLGAID -YGGSMFIHV FGACYGLAAS WSLYKPSVF- ---------Q S-------KV
                                ----NLEAID -VGGGMYIHL FGSVFGLTVA WFLTDRKSK- ---------E C-------T-
                                -----MGVAD -IGGSMVIHT YGAVFGLILA KMLSPRSSF- ---------G H-------K-
                                -----MGIAD -IGGSMVIHT FGAFFGLVVS KIVTPNKAF- ---------T H-------A-
                                ----VLKAVD -VGGGMYIHT FGCYFGLTVA WFLTNRKTK- ---------E C-------P-
                                ----RLHAFD -VGGGMTIHL FGAYYGLSVC WFLTNSKAK- ---------H S-------K-
                                ----YRGGVD NTGSLYTTHI FGAAYGIGCA IVVSGKGLS- ---------K N-------P-
                                ----IFRVSD -IGGSMTIHT FGAYFGISVA LFYQPKKAIA D--------K H-------G-
                                ----KLEAVD -IGGGMFIHT FGCYFGLAAC WWLTSKKTH- ---------G H-------P-
                                ----EFXVAD -VGGSVFVXA FGSFFGLAVT KVLSPPSTKD H--------- --------P-
                                ----HLGAVD -MGGSMYVHT FGAYFGLAAT YFFDNHKAIK D--------E F-------G-
                                ----MLGAAD -MGGTIFIHC FGAYFGLAVS AVISPKDLVP ---------D H-------K-
                                ----DNVAHD -VGGGMVIHT FGAYFGLSVS WWVSQRGAF- ---------G H-------K-
                                ----EVGAHD -VGGGMVIHI FGAYFGLAAT WWVTKKEAV- ---------G H-------G-
                                ----ILGAHD -VGGGMTIHS FGAYFGLAVA ASFSGKSSA- ---------H H-------P-
                                ----VMGTFD GTGGAVTTHI FGAFFGMACT AVASPKGAA- ---------H D-------P-
                                ----MLGCYD NIGGCCIIHL FGACFGTGAT VFASQKGSA- ---------N N-------P-
                                ----ILGAWD HVGGCCVIHS FGAFFGIGCT LFASGKGAA- ---------Q N-------P-
                                ----AVGAED -VGGSMTIHM FGAYFGLACS AALGPAVDL- ---------G AD------E-
                                ----YRGGVD NTGSLYTTHI FGAAFGLGCS VVVSGKRPS- ---------E N-------P-
                                ----YRGGVD GTGSLYTTHI FGAAFGLGCS VLVSGHRPH- ---------E N-------P-
                                ----LCEAED -VGGTLTIHM FGAFFGLAVS HVLGVPKSS- ---------S A-------S-
                                ----WLGVVD -IGGSIAVHM FGAFFGLAAA LVWGHTPTKE ---------E E-------S-
                                ----WLKPSD -VGGTIAIHL FGASFGLGAA WVWGAPSHV- ---------G E-------G-
                                ----WLKPAD -VGGTISIHL FGAFFGLSAS YIWGYPPGG- ---------A E-------E-
                                ----VVGLAD -IGGTYYDHM FGAAFGLSVS YVLGMPRD-D ---------- --------A-
                                --GDARPLVH -DGGGTFLHV FGAYFGLAAA SSLGPAGKXE ---------- --------A-
                                ----KLGVMD -IGGTMSVHV FGAFFGLFLS FCSAPRNSKN SKGDKVFAPN E-------D-
                                ----GLGAAD -IGATMFIHT FGAYFGLAVS WVMSPKTSK- ---------D H-------K-
                                ----RLKIAD -IGGSMVIHA FGAYFGLSVS WAWAVRDTKQ Q------TKD R-------S-
                                ----GIGVAD -VGGSMIIHT FGAYFGLAVS FIMEKEDTRK K------RNE E------KG-
                                ----KIHLED -IGGSITIHT FGAYFGLSVA FIISPKQTKG H--------- --------P-
                                ----HFHILD -MGGSNVIHQ FGAYYGLAVS FVLSRQRSAH G-------LQ H-------P-
                                ----WLKVKD -IGGTISIHM FGAYYGLAMA WFLGLPPDGR R--------- --------T-
                                ----WLDIRD -AGGTITIHM FGAYFGLAVA LVIGKPA--K M--------- --------E-
                                ----MLAIAD -CGGTIIIHV FGAYFGLAAC KTLGAATN-E ---------- --------K-
                                ----TIALVD -PGGSIQTHL FGAYFGLAVS FALGKPST-T ---------- --------T-
                                ----ALGTID -AGGTIVIHM FGAYFGLAAS YILGKPTK-G ---------- --------T-
                                ----AMEVMD -IGGTYADHM FGAYFGLAVA WSLRKQKN-H ---------- --------V-
                                ----LLAAED -VGGSMTIHM FGAYFGLAVS YVLGPPKAT- ---------S A-------S-
                                ----YLQVED -VGGTVTIHM FGAFFGLAAS YALGPQLKV- ---------S A-------S-
                                ----WLKVVD -IGGSIAIHM FGAFFGMAAA WVWGYKPGPD ---------D E-------A-
                                ----YLRMTD -AGGSATIHV FGCYFGLAAS LIIGKPEH-- ---------M --------T-
                                ----MVGAED -VGGSMTIHC FGAYFGLAAS LAMGRGRSD- ---------G KDRIKEELG-
                                ----FLKFSD -AGGSILIHT FGAYFGLALS RVLHNKDAH- ---------G S-------H-
                                ----YLKISD -VGGTIVLHV FGAYFGLAVS FILKNHSDL- ---------K H---------
                                ----KLGISD -IGASITIHM FAAYFGLGVT RVLHSRDSE- ---------G N-------G-
                                ----MLHIVD -VGGSIVVHT FGAYFGLAVS FVCGLPKH-- ---------D --------D-
                                ----YLGIVD -VGGSIVVHT FGAYFGLAVS FICGQPRH-- ---------D --------E-

                                -AIES----D ETSD--RFSM LGSMVLWVFW PSFCSAIVP- -H-------- -------E--
                                -VCEN----T PNSN--QFSL LGSMILWIFW PSFTSAIVA- -P-------- -------E--
                                -ACEN----D STSN--QFCL LGSMILWLFW PSFTSAIVS- -P-------- -------D--
                                -KIES----D ATSD--RFSM IGSMILWIFW PSFCSALVP- -E-------- -------A--
                                -VCEN----T PNSN--QFSL LGSMILWIFW PSFTSAIVA- -P-------- -------E--
                                -PIEC----D DTSD--RYSL LGSMVLWVFW PSFCAALVA- -P-------- -------A--
                                -PIES----D ASSD--RFSM LGSMVLWIFW PSFCSAIVP- -A-------- -------E--
                                -AIES----D ETSD--RFSV LGSMVLWIFW PSFCSAIVS- -P-------- -------E--
                                -NNGS----S STSD--VFAM IGTLFLFMFW PSFNGALAS- -G-------- -------S--
                                -EMTS----S YTSD--IFAF IGTVFLWIFW PSFNAVTAD- -P-------- -------S--
                                -NNAS----S RYSD--TFAM IGTVFLWMYW PSFNGVLAG- -D-------- -----TGN--
                                -KNGA----S YISD--VTAM IGTVFLWIFW PSFNGAMASS -A-GP----- ----GLED--
                                --QYT----T THSV--SFVW LASMLLFILW PSFVTSLLP- -A-------- -------D--
                                --MYT----T THSV--TFVW LASMLLFILW PSFVTSLLP- -A-------- -------D--
                                --MDT----S THSI--SFVW LASMLLFVLW PSFVTALLP- -A-------- -------D--
                                --FKF----S THSV--NWIW LGSSLLFILW PSFVSLFWK- -G-------- -------K--
                                --YRF----T THSI--NWLW LAVTLLFVLW PSFTSIFWK- -G-------- -------K--
                                --FEN----A VDSH--HWVL FATLIIAFLW QKYTTIYLT- -I-------- -------TGV
                                --MNA----T THSI--SFVW LASMLLWVLW PSFTTSLLP- -T-------- -------D--
                                --QDT----S VHSV--SFVW LASMLLFVLW PSFVTALLP- -P-------- -------E--
                                -GIES----D KISN--QYSM LGSMVLWIFW PSFCAAAAE- -A-------- -------S--
                                -KIES----D KISN--QFSM LGSMVLWIFW PSFCSAPAE- -I-------- -------S--
                                -KIES----D KISN--QFSM LGSMVLWIFW PSFCAAPAE- -I-------- -------S--
                                -PIEC----D ATSD--RFSM LGSMILWIFW PSFCSAIVP- -T-------- -------G--
                                -VCEA----N SNSN--QFCL LGSMILWLFW PSFTSAIVA- -P-------- -------D--
                                -VCES----N INSN--LFCM LGSMVLWLFW PSFTSAIVA- -P-------- -------E--
                                -PIES----D ASSD--RFSM LGSMVLWIFW PSFCSAIVP- -T-------- -------E--
                                -PIES----D ASSD--RFSM LGSMVLWIFW PSFCSAIVP- -A-------- -------E--
                                -PIES----D ATSD--RLSM IGSMVLWIFW PSFCSAVVP- -S-------- -------E--
                                -LCES----D KTSN--EFCL LGSMILWLFW PSFTSSVVS- -P-------- -------E--
                                -ICEN----D STSN--QFCL LGSMILWLFW PSFTSAIVT- -P-------- -------D--
                                -LIES----D HTSD--RFAM LGSMVLWLFW PSFATALVP- -L-------- -------E--
                                -PIES----D ATSD--RFAM LGSMVLWIFW PSFATAIVP- -F-------- -------E--
                                -PIES----D ATSD--RFAM LGSMVLWLFW PSFATAIVP- -F-------- -------E--
                                -PIES----D ATSD--RFAM LGSMVLWLFW PSFATAIVP- -F-------- -------E--
                                -PIES----D ATSD--RFSM LGSMVLWLFW PSFATAIVP- -F-------- -------E--
                                -PIES----D HTSD--RFAM LGSMVLWIFW PSFATALVP- -L-------- -------E--
                                -KNSG----A YLND--IFSM IGTIFLFIYW PSFNGALASV -S-AGHMEE- -ATDAKKA--
                                -KSGA----S YVSD--MTAM LGTIFLFIYW PSFNGALASA -P-GE----- -----KAQ--
                                -KNGA----S YVSD--MTAM IGTIFLFIFW PSFNGALASG -V-PGTI--- ---SPGPF--
                                -LNGS----N YTSD--TFAM VGTIFLWMYW PSFNGALAE- -E-------- -------S--
                                FENHH----S KASD--MIAI IGTVLLWVLM PSFNAALIS- -N-------- -------A--
                                -DNAP----S YSGD--NFAM AGTLFLWMMW PSFNAAIAPL -G-------- -------E--
                                -KAES----N YISD--LTSF IGTIFLYMYW PSFNAGPATP GS-------- -------Q--
                                -KAES----N YVSD--ITAF LGAIFLSKLL RHLLM----- ER-------- -------W--
                                -DNTA----S YNGD--LFAM AGTLFLWMMW PSFNAAIAPE -G-------- -------D--
                                -ENAA----S YSGD--LFAM AGTLFLWMMW PSFNAAIAPR -G-------- -------H--
                                -DNSS----R YQSN--NYAI LGSLFMFVTF PSFNSYWAP- -A-------- -------S--
                                -VGVG----N YLSD--LVSM IGTLFLFAYW PSFNGALGS- -G-------- -------S--
                                -DNCS----C YSSD--VFSY AGTLFLWMMW PSFNGILGAD -A-------- -------Q--
                                -KCGD----S YNSX--LFAM IGTIFLWMFW PSFNGALTX- -G-------- -------X--
                                -RAEG----G YNSQ--MIAM VGALFLWMFW PSFNGALAA- -D-------- -------F--
                                -ENAS----V YHSD--MFSM VGTLFLWIFW PSFVSVLAD- -G-------- -------N--
                                -AEAS----I YSSD--LFSL AGTIILWVLW PSFQSAVAGT -E-------- -------E--
                                -AEKS----S YSSD--IFSL AGTIILWVLW PSFQAAVAGA -E-------- -------Q--
                                -DNAS----S YTSD--ITSL AGTLLLWILW PSFNAAVAGT -E-------- -------A--
                                -DCKG----R YQSD--IFSL FGSLMIWAYY PSYNSFYAP- -P-------- -------A--
                                -DNQP----R YNAD--VMAM IGTILNWMTF PSFNAYFAP- -A-------- -------V--
                                -DNAP----R YNAD--VLCM VGVILNWMTF PSFNAYFAP- -A-------- -------A--
                                -ASLP----D KVSD--VLAL IGTTILWVFW PSFVGATETG -V-L------ -------L--
                                -DNAA----R YQSN--NYAI LGSLFMFVCY PSFNSYWAP- -A-------- -------S--
                                -DNAP----R YQSN--NYAI LGSLFMFVTY PSFNCYWAP- -A-------- -------E--
                                -NASP----N RVSD--VLAL VGTTLLWVYW PSFVAATETG -V-E------ -------A--
                                -DESS----T ATSD--TFSL IGTVFLWIFW PSFNGAPAAH -G-T------ -------A--
                                -HEKS----S RASD--VFSL LGTLILWVLW PSFNAAAVSV -D-D------ ------GD--
                                -EERT----S RASD--VFSM LGTLILWVLW PLFNAAAAPS -G-------- -------P--
                                -H-DG----G QISD--VLSL IGTLFLWIYW PSFVGGAAEA -D-------- ------SA--
                                -EEQLVPVGY PCLDRHSLSL DVMAELRRCW PKATRA---- ---------- ----------
                                -EFGS----T YTSD--ILAM LGTVFMWLFW PCFNGGDLTM -G-------- ------TA--
                                -ENGS----V YHSD--MFSM VGTIFLWVFW PSFVSVLAD- -G-------- -------N--
                                -NNRS----N KQTD--TMAM VGTLFLFCFW PSFNGVLAG- -T-------- -------N--
                                -APDV----T PVSD--TMAM IGVLFLWCFW PSFNAYFAD- -SLDA----- ----TKTG--
                                -KNTS----N YNSN--LFAM IGTLFLWMYW PSFNCFLAKN -P-------- -------E--
                                -KKSS----T YLND--AFSL VGTLFLWIFW PSFNGALAST -S-SAATTVP SAEGHAAS--
                                -KEKA----S LVSD--VIAF IGTLFLWLYW PSFVAGLAEP -G-------- ------TD--
                                -MEKA----S ISSD--LTSL IGTTFLWLYW PSFVAGDLKA -S-------- -------E--
                                -FNGS----S YNSD--LFSL IGTVFLWLFW PSFVAGGLPA -G-------- ------TD--
                                -DNET----N HVSD--IFSF VGTLFLFIYW PSFNGGELPS -N-------- ------SH--
                                -ENEV----N IVSD--ITSL IGTLFLWIYW PSFNGGQQAA -N-------- ------SD--
                                -EPAV----G YVPD--IFSF IGTLFLWIYW PSFVGGAAQA -D-------- ------SV--
                                -NADP----N SVSD--VLAL IGTTLLWVYW PSFVGATETG -V-P------ -------L--
                                -NNAA----T RVSD--VFAL IGTTLLWVYW PSFVGATETG -N-A------ -------V--
                                -YESS----S RTSD--VFSL IGTIFLWVFW PSFNGAPAPN -G-S------ -------A--
                                -PSTS----I YHSE--LLTM IGTLFLWLYF PSFNAYFAYA -A-PIQESG- YDGLRRQS--
                                -TPEP----D KVSD--LMAL IGTTILWVFW PSFVGATETA -T-P------ -------E--
                                -KEGS----N YHSD--LFAM IGTVFLWMYW PSFNAALVAP -D-------- ------YV--
                                -KEGS----E YHSD--IFSM IGTLFLWVFW PSFNAGLLGD -K-------- ------SI--
                                -KECS----S YHND--VFCL VGTIFLWLYW PSFNACLTTD -D-------- -------V--
                                -ENKS----M YHSD--MFSM IGTLFLWLYW PSFNGFFANR -E-Y------ -------Y--
                                -ENKS----M YHSD--IFSM IGTLFLWLYW PSFNGYFANR -E-Y------ -------Y--

                                -DMPKTVINT ILSLCGATLI TYIASTIFR- ---KGKTSIA DIANAALAGG VAIGATCNV-
                                -RVVLTAINT IFALCGATLA TYIFTKLIR- ----GKIEIE DIANAALAGG VAIGSTCDM-
                                -RVVLTAINT IFALCGSTLA TYIFSTLLR- ----GKVEIE DIANAALAGG VAIGSLCDI-
                                -QFGQTVVNV ILALCGATLC TYITGSILR- ----KKIAIA DIANATLAGG VAIGATCNL-
                                -RVVLTAINT IFALCGATLA TYIFTKLIR- ----GKIEIE DIANAALAGG VAIGSTCDM-
                                -DVPRTAVNV ILALCGSTLA TYFATVRLR- ----GKISAA DIANATLAGG VAIGSTCDL-
                                -QFEQTVVNT VLALCGATLI TYLFSALLR- ---KGKPAIA DIANASLAGG VAIGATCNL-
                                -QMPQTVLNT ILALCGATVI TYILSSILR- ---KGKTSIA DMANAALAGG VAIGATCNL-
                                -AQHRVVINT VIAIAFSAMS TFAFSNLFRR ----GRFNMV DIQNATLAGG VAVGSSADLL
                                -LQERAIVNT FLALLSSCIV SFFCSRRFRG ---EGLFDAV DIQNATLAGG VAMGTACTLP
                                -SRHRTILNT LLSLSASCIV TFVVSRMLR- ---GGKFSMV DIQNATLAGG VAIGASANLF
                                -QQFYCVVNT VVSLTGACLM AFTVSSFVE- ----NKLNMV HIQNATLAGG VAIGSSANFA
                                Q-VTWGMITC YMAGIGSIIT TYIVCQAVQ- ----KKVNPL IFTYAMLAGP VAIGSPLL-S
                                Q-VTWGLVTC YMSGIGSIIT TYIILEITQ- ----KKVNPL IYTYAMLAGP VAIGSPLL-L
                                L-VNWGMFTA YMAGLGSIIA AYFTCMLLQ- ----KRVDPL VYTYALLAGL VAIGSPLI-S
                                A-AWTAAINC LMSGLGSIIS AYFMEFTIK- ---RGKVDAF VYAVALLAGC VGTSSALF-M
                                E-AWEDVITT YMAGLGSIIS AYFAELACKK ---GGKIDPL IYAVALLGGC VGISTSLF-I
                                A-SSKASTAV VMAVCGSSIV SLVFEHFVQ- ----KKIDIY RFANSIFVGC IGIGCSVL-I
                                L-IITGMTTT YLALMASTLT AFLVLKWIK- ----GELDPL IYTYAILAGG VAIGSTVD-L
                                A-VIPGMINT YLALTASVLV TYVLLWALK- ----RTIDPL VYTYAILAGG VAIGASVD-L
                                -QMVTAAINT ILSLCAATIS TYLATTLIR- ----KKIVIE DMANAALAGG VAIGSSCAH-
                                -KMPLAAVNT VLALCGATVS TYLTSTMIR- ----KKIGIE DMANAALAGG VAIGSSCAH-
                                -KMPLAAVNT ILSLCGATVS TYIASTMIR- ----KKIAIE DMANAALAGG VAIGSSCAH-
                                -DFQKTVVNT ILALCGATVI TYLLSTFLR- ---KGKPSIA DIANASLAGG VSIGATCNR-
                                -RVVLTAINT IFALCGATLA TYIFTKMIR- ----GKIQIE DIANAALAGG VAIGSTCDV-
                                -RVVLTAINT IFALCGATLA TYIFTKIIR- ----GKIEIA DIANAALAGG VAIGSTCDM-
                                -QFEQTVVNT VLALCGATVI TYLFSALFR- ---KGKPAIA DIANASLAGG VAIGATCNL-
                                -QFEQTVVNT VLALCGATLI TYLFSALIR- ---KGKPAIA DIANASLAGG VAIGATCNL-
                                -QMPQTVINT ILALCGATLA TYVLSALLH- ---NGRTSFS DMANAALAGG VAIGATCNV-
                                -LGILTAMNT IFALSGSTIA TYVFSKLIR- ----GKIEIE DIANAALAGG VAIGSACSS-
                                -KVVLTAINT VFALCGSTLA TYIFSTIIR- ----GKVEIE DIANAALAGG VAIGSLCDM-
                                -NMPQTVANT LLALCGATIA TYFLSSKLH- ---HGKTSMV DMANAALAGG VAIGSVCDV-
                                -EMPQTVVNT VLALCGATLS TYFLSTYFH- ---KGKTSMV DMANAALAGG VAIGSTCNI-
                                -QMPQTVVNT VLALCGATIT TYFLSTYFH- ---KGKTSMV DMANAALAGG VAIGSTCNI-
                                -QMPQTVVNT VLALCGATLS TYFLSTYFH- ---KGKTSMV DMANAALAGG VAIGSTCNI-
                                -QMPQTIVNT LLALCGATLA TYFLSALFH- ---KGKASIV DMANAALAGG VAIGSVCNI-
                                -NMPQTVVNT LLALSGATIA TYFLSSKLH- ---NGKTSMV DMANAALAGG VAIGSLCDV-
                                -AQFLSIVNT LLSLLGAGLS VFATSALVG- ----GRFNMV HIQNSTLAGG VAMGAACTLR
                                -PQVYCIMNT VVALLGAVLA AFAASAAAT- ----GKLDMV HIQNATLAGG VAIGSSANLA
                                -QQFNCIINT VISLLGATII TFIASAFVG- ----GKFDMV HIQNATLAGG VAIGSAANLM
                                -QQHRVIINT VLALCSCCIT AFFMDALLRE ---GNKFDMV SIQNATLAGG VAVGSSSDLV
                                QYQYRAQMTT FIAMAASCVI HFVVMRLLR- ----GRFSMR DLQRGAIVGG ISMASVQSVI
                                -PQFRAIANT FLSLTGSTVA TFIVSRLFSH L--GNKLDMV HVQNSSLAGG VVQGCIAHMN
                                -AQNRAYINT MLSLSASCMM TFLISLLTRT E--DKKFNMI DIQNATLAGG VAMGTCANMN
                                -LLRIQAIKT ELSLILYYHQ VVL------- ---------- -LLRLFLLQQ HLEGTCADMH
                                -PQFRALANT FISLTSSTMA TFIVSRLLGH Y--GYKLDMV HVQNSSLAGG VIQGVLAHMN
                                -PQMRALANT FLSLTGSTIA TFIVSRLFSH Y--GYKLDMV HVQNSTLAGG VVQGVMAHLN
                                -LRVFVATNT FAAMMAGGMF NFIWANLVYP ---E-GPTVM HLQDGVLAAG VAASTPACMF
                                -QQQRTVINT YLSISCSCIA AIISSKIIH- ---HGKLEME IVLNSSIAGG VAIGACADMI
                                -EQNRAFFNT FISLCASTAA TFVVSRLVS- ---GHRFDCV HIQNSTLAGG VVMGVAAGLD
                                -TQQRVVVNT VLALTGSXIA TFLVSAQMH- ---GGKFVME DILNASLAGG VAIGTSADIL
                                -QQQRVIVNT VMAISASCIS ACAVSRIFL- ----QRLDME VVLNATLAGG VSVGSSSDLV
                                -SLNRCVLXT TLSIAASGLS ACVMSAXXXP ---DHKMNMV DVQNATLAGG VSIGAVSDHF
                                -KQMLAAANT FLSLCSSTLA FAIVSRFLNG ---GSRFNVV HLQNATLAGG VVMGVAGDLD
                                -RQALAMTNT FVSLCSSTIA FAVISRLLSG ----HKFNVV HMQNATLAGG VAMGVAGDMD
                                -EQSMAVINT FVSLCAATVA TAIFSRLLND ----GKFDVV HVQNATLAGG VAMGVAGDME
                                -AQQAVAINT YLALLGSSIA GLTASAIFSG ---HLKLNIF DAQRSSVAGG VAMGSVANLI
                                -SQQGVVVNT YLSLFSSSVW VMFFSSLYSG ---QFKLDPA DVQRSSLAGG VAIASCASIF
                                -AQQAVVVNT YLSQFSSCVA AMVFSSLYSG ---QFKLDPA DVQRSSIAGG VAISSVVSIF
                                -NEHHCIVNT ILSLLASTTM TFYLTQSLN- ---HGKFDPV HVANSTLAGG VAIGSAGRLN
                                -LRVYVATNT FAALMCGGMF AFIWSNLIYP ---E-GPSVM HLQDGVLAAG VAASTPACMF
                                -LRMYVASNT FISLIAGCFF SFIWANFIYP ---E-GPSVM HLQDGVLAAG VAASTPACMF
                                -NNKLCVMHT ILGLLGSTGA TFFMSQYCK- ---HGLFDPV HVANSTLAGG VAVGASARLI
                                -QQMRVTINT VLSLAACCTA TFFSSRFLSK ---SHKFGPP DIQNATLAGG VAVGAAANMI
                                -GRLRAIINT VMAMSGSCIA TFIASRLFSP ---GRHFGQP EIQNSTLAGG VAIGSSANMI
                                -GQTRAIINT VLSISSSCII SFAASRLSSP ---LRKFSPA EIQNSTLAGG VAIGAVANMI
                                -GQHRALVHT ILALSSSTVC AFASSMLLSN ---NNKFRPV DIQNATLAGG VAIGVIANLT
                                -AQLQALLNT VLALLSSTVM TFGLSQLQ-D ----GRLDPQ TVQNATLAGG VAIGATASV-
                                -QQKMAIMNT VFALCGSTVT TFAMSTLCTK ---QQRLTTS PIQMATLAGG VAVGAVANFA
                                -NQDRAILHT VLAISSSCMC ALLASSLLRP ---DHKFDMV DVQNATLAGG VTIGAVADHY
                                -SQDRAILNT YLSICSSCFV SFLVCSLTDD ---KSRFRMV EIQNSTIAGG VAIGTAADML
                                -MRQRAIVNT YLSLCASTVA TFLTSFVIG- ---KGKLSMV DVQNATLAGG VAMGTSADML
                                -DRIRSVINT LLALTGSATA VFITSSFFK- ---KGKLNME DVLNATLAGG VCVGSSADQI
                                -EQFLCVINT VISLSGACVA TFMTSVLVG- ----GRMKAE HIQNATLAGG VAMGAACSIP
                                -EAERAITNT VLGLLGSTVV TFAVSAYC-F ----GVFRPC DIQNATLAGG VAIGATANLT
                                -GAPLALVNT IISLIGSTVA TFIVSPLLSN ----GKIRPV DIQNAALAGG VAIGAVANLD
                                -GHGIALINT VIALLASTVT TFGIMPYLSG ----KRLTTV PVQNATLAGG VSIGATANIA
                                -AQQRAVINT ILSLLAGSVG TFVMSSLLNS ---SAKFRPV DIQNATLAGG VAIGTACSLN
                                -QQQRAVVHT ILALCAATMG TFAASSYFXP ---SHKFRPV DIQNATLAGG VAIGVTCNLT
                                -EQQYAVMNT ILALSASTVM TFFMSSIMAK ---DIKFRPV DIQNATLAGG VAIGCSANFN
                                -NENVCVMHT VLALLGSTGA SFYMSQKLC- ---HGKXDPV XIANSTLAGG VAVGSSARLA
                                -YEPRCTIHT VLALIGSTAS AFYFSQKQN- ---KGKFDPV HIQNSTLAGG VAIGATARLA
                                -QQLRVTINT VLALCACCQA TFIASRFLSK N--KGKFSPA DIQNATLAGG VAIGSSANMI
                                -DRTRAFVNT VIALCASTIA AFIVSKCNR- ---KGKINMT YIQNATLAGG VAMGACADLY
                                -YEMRCVVHT ITALLASTTV TFYLSHRLC- ---HGKFDPV HVANSTLAGG VAIGSAARLD
                                -AQHRSVINT YFSLSAACVT TFAISPIFQR RAGKWRMSMV HVQNATLAGG VAIGTASNMS
                                -QQSRALVNT YFSLAACVLT SFACSSFVNK ---KFKLNMV HIQNATLAGG VAVGTCADLM
                                -MRHRTVTNT YYSMLGACVM VFALSPMFRR ---DGKFNLS HVQNATLAGG VAIGTASNMI
                                -YMDRAFVNT VLSLCGSTVA TFIMSRVAK- ---KGKFDMV HIQNATLAGG VAVGAAADLY
                                -FMDRAFVNT VLGLCGSTVA TFTVSRLAK- ---KGKFDMV HIQNATLAGG VAVGAAADLY

                                -VSAPGAFGI GVLAGTLCVV GYVFIQPKLQ AILKGVDTCG VHNLHGMPGL LGGTLAIFIK
                                -TTPGYAMLI GIAAGALSVI GYSIIAPKLE KVIRGTDTCG INNLHGMPGI LGGLVAVFIT
                                -TSPGYAMLI GIGAGALSTI GYSIIAPKLE SLIKGTDTCG INNLHGMPGI LGGLTAIFVS
                                -VSPIGAFIV GLIAGALCVI GYVCIQPRLQ RIFKTIDTCG VHNLHGMPGL FGGLFAIAVV
                                -TTPGYAMLI GIAAGALSVI GYSIIAPKLE NVIKGTDTCG INNLHGMPGI LGGLVAVFIT
                                -ATPAAAFII GIMAGVISTF GFAVIQGRLT DLLKKVDTCG VLYLHGMPGI FGGLAALFIV
                                -VSAHVAFLI GLLAGALCVV GYTIIQPRLQ RLLKIVDTCG VHNLHGMPGL LGGIIAIFVV
                                -VTASVAFLI GLLAGALSVV GFVLIQPRLQ SSLKIVDTCG VHNLHGMPGL LGGIIAIFVV
                                -IEPYGAALI GFVAGLISVV GYVYISGLLD RYLRIHDTAG VHNLHGMPGV VGGLGGVIAA
                                -LEPYGACIL GTLAGVLSCA GYAFMLERLE KK-GVHDTCG VHNLHGMPGI LGGLAGVLMM
                                -TTPWGAMTV GSIAGIISTV GFARLQDLLQ RKFGLYDTCG VHNLHGMPGI LGGLAGALFA
                                -MVPGVSLLI GLCAGALSTL GYCFIMPSLE NAIKLQDTCG VHNLHGMPGL FGGLVAALVS
                                -VNQWGALVI GLVAGVVSAL SFIYLQPWLT KKIGAMDVMG VHNLHGMGGW TGALAAALIV
                                -VDQWGALVI GLVAGAVSAL AFVYLQPWLC KKMGAVDVMG VHNLHGVGGW IGALSVVVIT
                                -VDPWTALGI GLVAGTVSVF CFVKLHPWLC EKAGVLDVMG VHNLHGVPGI VGAIFGAIFA
                                -LSPWSSLLV GAICGCFSVC SFNYIHNPFT KMLGINDVMG AHNLHGICSW LSVITCAITL
                                -VGPWGGLLV GVISGIVSVC SFNYLHPVLQ KKLGIGDVMG VHNLHGVCSW VATFVGLIGA
                                -VGPWGALLV GAICGLANTF LMTPFSKFIE YKIGAADLLS VSGVNGISAW IAIFV-----
                                -VGPGTAWLI GAAGGIISVL CFLYLDDWLA NKTNLTDTMG VNNLHGIPGI FGGLMGIPFA
                                -ASPLQSWLI GLLGGAASTL CFVYLHDWLC RKTGVLDTMG VHNLHGVPGI LGGLVPLVLF
                                -TTPRAALML GFIAGILSVI GFALIQPRLQ KMIKGIDTCG VHNLHGMPGI LGGLAAIFMA
                                -TTPKASLIL GFVAGILSVI GFALIQPRLQ RAIKGIDTCG VHNLHGMPGM LGGLAAIFIA
                                -TTPKSSLIL GFIAGILSVI GFALIQPRVQ RIIKGIDTCG VHNLHGMPGV LGGLAAIFIA
                                -VGAPTAFLI GLLAGTICVI GYVIIQPKLQ KALKMVDTCG VHNLHGMPGL LGGIIAIFVV
                                -TTPGYAMLI GIAAGALSVI GYSIIAPKLQ NLIKGTDTCG INNLHGMPGI LGGIVAIFIT
                                -TTPGYAMLI GIAAGALSVI GYTTIAPQLE KLIRGTDTCG INNLHGMPGL LGGAAAIFIT
                                -VSAPIAFLI GLLAGAICVV GYTVIQPKLQ KLLKMVDTCG VHNLHGMPGL LGGIIAIFIV
                                -VSAPVAFLI GLLAGAICVV GYTVIQPKLQ KLLKMVDTCG VHNLHGMPGL LGGIIAIFVV
                                -VSAHGAFAI GVVAGAICVL GYVYVQPWLL EKIKLTDTCG VHNLHGMPGL MGGLIAIVVI
                                -VNPGFAMVI GLVAGVVSTL GYTIIAPVVC KFIGGTDTCG VHNLHGMPGI VGGLSAILIS
                                -TTPGYAMLI GIGAGTLSTV GYSILSVKLE KVIKGTDTCG INNLHGMPGI LGGLTAIFVA
                                -VSPTGAFGI GLLAGILSVL GYVFLQPLLE SKFKIVDTCG VHNLHGMPGL LGGLSAFLVV
                                -VSPTGAFAI GLLAGAVSVI GYVFIQPRLE AHFKIIDTCG VHNLHGMPGL LGALTAIVVM
                                -VSPTGAFAI GLLAGAVSVI GFVFIQPALE RRFKIVDTCG VHNLHGMPGL LGAFVAVLVV
                                -VSPSGAFAI GLLAGAVSVI GYVFIQPALE KRFKIVDTCG VHNLHGMPGL LGALIAIMVV
                                -VGPVGAFVI GLLGGAISVV GFVFIQPMLE SKAKTIDTCG VHNLHGLPGL LGGFSAILIV
                                -VSPSGAFGI GLLAGTVSVL GYVFLQPVLE SRFKLVDTCG VHNLHGMPGL IGGLSAFFFV
                                -LTPGGALAV GLGAGAISTL GFQYLMPFLD RTIGLGDTCG VHNLHGIPAI VGTLVAGLAA
                                -MPPACALAV GITAGALSTA GYLVLSPFLE GKCGITDTCG VANLHGAPGI WGGLASALFS
                                -VGPGGALGV GILAGLISTL GYAYLSPMLE AKIGLRDTCG VHNLHGMPGI LGGLVAAVTA
                                -IEPYGAILI GIAAGVLSVI GYVYVQPKLA RIWGIDDTCG VHNLHGMPGI LGAVMGGISA
                                -VSPGGALTI GLVAGALTGL GLCVLQPLIK -HLRIYDTSN VFSTHLLIGV YGGLVSIVAT
                                -INPGGAIAM GFIAGTISVC GYLFITPKVQ RKLHIQDTCG ILNLHCIPGF LGSIAAIFAA
                                -ILPVWAILI GALAGIISTF GFSKLQSFLE NKIGLHDTCG IMNLHCMPGI LGGVWGAVAA
                                -ILPIWAISI GFFSGLVSTF GFNKLQSFLE EKIKLHDSCG VLNLHALPGF LGGIFGSIAA
                                -ISPAIAITM GFIAGTISVL GYVFLTPLLQ KRLNIQDTCG IHNLHGMPGF LGSIAAIIAC
                                -VNPGPAISM GFIIGSVSVL GYIFLTPFLA RRFNIQDTCG IHNLHGMPGL VGSIAAVIAA
                                -IDPVFMMLV GAGGTLLATL SFHYLQPIIA ----DQDTQG IASLHLIPGL WGATVMIFVC
                                -VQPFGAMLV GFVAGTISSF GYGYLSKFLQ EKITLHDTCG VHNLHGMPGI IGGLTSAIVA
                                -MHPSAPIGI GFVTGVISVL GYKYLTPFLS -RFGIQDICG IHNLHGMPGV LGSMVAMWAT
                                -LYPGWALLI GAVAGIISCW GFEKLGGILE AKYGIYDTCG VNNLHGIPGV IGGLVGXLIT
                                -VTAGTAMAI GALAGIISAI GFLKLSKFLQ EKISLHDTCG VHNLHGMPGV LGGVLGAVSA
                                -LGGGGALLI GSLAGVLSTV GYVVLMPILE ERMNLFDTCG VHNLHGMPGV LGGLASVFTA
                                -MGLPLTMSM GFVAGALSCV GYAVIQPLLE -KLLIHDTCG VNNLHGMPGV LGSVLSIILV
                                -MGLHGAMIS GFLAGTLSCV GYAKVQPMLT -ELGLHDTCG VNNLHGMPGI LGAVIGMVVT
                                AVGLYGAILG GFAAGALSCF GYAKISPLLE -KLGIQDTCG VHNLHGMPGV LSAVVGIVAA
                                -AQPWQATLI GALGGVMCSF SGHFIRVFCV QRLDVHDTVG VMSMHGWPGL VGWLAGIFFL
                                -ARPHEALII GAFGGFVCST AHRFVRPFFE RKLMVTDTVG AISLHALPGL VAWLAGIIYV
                                -AQPWEAMVI GFIGGGACST SHHFLRRFLE KKLNITDTVG AVSLHAVPSL VAWISGILFV
                                -IGPGCATLT GMLAGAASVY GYKFSSPYLA DKWGIQDTCG VGNLHGYPSV VGATLSIFFI
                                -IPPIFMMLV GAGGTLISAL SFRYLQPRID ----DQDTQG ITSLHLLPGL WGALVMEAVT
                                -IPPLLMMIV GAGGTLIATL SFRFIQPLIE ----DQDTQG VTSLHLFPGL WGALVFEIVC
                                -MTPGGSLLV GIIAGAVSVL GYSYVTPYLE SKFNLYDTCG VGNLHGWPSV FGGLASIVFV
                                -IKPWGALAI GALGGILSTW GFRVAQPFLQ NKIGLHDTCG VQNLHGWPSI LGAIVSAVVA
                                -VKPAGALAI GIAAGVLSAW GFRRFQPTVA KTLGLHDTCG VMNLHFMPAL LGAVASTLVA
                                -VKPWGAMLI GTLAGLVSVW GFRFLQPRVR -SWGLHDTCG ILNLHGIPAL VGAAASIVIA
                                -LQPIDAILT GGAAGIVSTY GYNVLQPWLE EKKILHDTCG VNNLHFLPAI VGAIASVIIA
                                -VGPFAAAVL GTIAGSLATV GFAL-SPLF- R---VVDTCG VHNLHGLPGI LGGIYSALVP
                                -VLPGGAVLI GMGGGAISTC SFLWLHNVLE D---KWDTTG VMSLHGIPGL FGAVVSIFLP
                                -LGGGGALFV GAAAGILSTI GYVYVQPALE EKIGLFDTCG VHNLHGMPGV LGGLASVVSA
                                -TTPCGAMLI GGVSGGLSVL GYYYVTPVLR SKLGVEDTCG IHNLHGIPGI IGAIVGMIVS
                                -CQPYGALII GTFAGVVSTL GYNFLTPMLD SRIGLKDTCG VHNLHGMPGV TGAIVGIFLT
                                -VYPFAALFV GYFAGFISCV GFERLSGFLQ RKIGLYDTCG INNLHGMPGV FGGIFSAIFI
                                -ITPAGAMVV GMAAGALSTL GFEYLTPFLD TRLGVRDSCG VHNLHGLPGI LGSFVAGLAS
                                -LHPLGALSI GSIAGLISAV GFAKVTPCLE ATIKLHDTCG IHNLHGMPSI AGALASVVLA
                                -IKPFGALII GSLAGVVSTV GFCKVQERLF -RMGLHDTCG IHNLHGMPSL LGGLASVFTA
                                -MGPFGATLV GIIAGAISCV GFC--KPLIA S---DTDTCG INNLHGMPGI FGGVVSAVIP
                                -LRPSDSMII GLVAGMLSTF GFARLTPLLE ARIGLHDTCG VHNLHGMPGI IAGVSSIVLI
                                -MNPIDPLII GLVAGVVSTY GFNVIQPILE S-YGVHDTCG VNNLHGMPSL VGGLASVFIT
                                -MNPVNAIFI GAAAGLWSTF GYNVIQPYLF EKIGLHDTCG VHNLHAMPSV IGAIASIILV
                                -MTPGGALLL GVVAGVVSVY GYVYSTPMLE KKLGVFDTCG VGXLHGWPSV LGGLASILFV
                                -LSPACAVIT GLIAGAVSVW GYDYSSPALE SSMGIYDTCG VGNLHGFPSV VGGLLSVIFV
                                -VQPWGAIAI GALGGLISTF GFRVTQPWIQ GKLGLHDTCG VQNLHGWPSI IGGLTSAVVA
                                -TNPAGAVAI GFFAGVLSTI GFKLYETAC- PSVGLYDTRG VNNLHGMPGI LGCVASAITV
                                LGGPGGAIIV GMCAGAVSVY GYVYSSPYLE SSWHISDTCG VGNLHGYPSV VGALLSIVFV
                                -VSPWGALLI GCCAGGLSTV GYAYLTPFLT KYTKTHDTCG VNNLHGMPGI LGAIAGAIAA
                                -IKPWGAIMI GMFAGCISVL GYNYLTPILN K-HKIHDTCG VHNLHGMPGV FGALCGAVAA
                                -VQPWGSMLI GSIGGAMCTL GYVYLSPFLK KHCKMHDVCG VHNLHALPAF LSGIASAIAS
                                -LHPAGAIGI GFVAGVLSVC GYEYLSDLLK DRLNVEDVCG VHNLHGMPGI FGGIVSAIAL
                                -LHPAGAIGI GLIAGSLSVC GYDYLSDIMD DKLKIADTCG VHNLHGMPGI LGGIVSAIAL

                                PG-------- ---------- ---------- ---------- ---------- ----------
                                G--------- ---------- ---------- ---------- ---------- ----------
                                G--------- ---------- ---------- ---------- ---------- ----------
                                PS-------- ---------- ---------- ---------- ---------- ----------
                                G--------- ---------- ---------- ---------- ---------- ----------
                                TGI------- ---------- ---------- ---------- ---------- ----------
                                PE-------- ---------- ---------- ---------- ---------- ----------
                                PG-------- ---------- ---------- ---------- ---------- ----------
                                SLA-KASDYG -S-------- ---------- ---------- --AL--GE-- IYAAR-----
                                GVA-STATAR ---------- ---------- ---------E --Q----G-- FL--------
                                GIS-TVDDYS -A-------- ---------- ---------T --TL--TH-- VIPS------
                                IFG-AGANTA ---------- ---------- ---------- ---------- LL--------
                                GSA------- ---------- ---------- ---------- ---------- ----------
                                GEL------- ---------- ---------- ---------- ---------- ----------
                                AGM------- ---------- ---------- ---------- ---------- ----------
                                FIK-K----- ---------- ---------- ---------- ---------- ----------
                                YCK-K----- ---------- ---------- ---------- ---------- ----------
                                ---------- ---------- ---------- ---------- ---------- ----------
                                G--------- ---------- ---------- ---------- ---------- ----------
                                AAP------- ---------- ---------- ---------- ---------- ----------
                                GSA------- ---------- ---------- ---------- ---------- ----------
                                QNV------- ---------- ---------- ---------- ---------- ----------
                                KNV------- ---------- ---------- ---------- ---------- ----------
                                PG-------- ---------- ---------- ---------- ---------- ----------
                                G--------- ---------- ---------- ---------- ---------- ----------
                                G--------- ---------- ---------- ---------- ---------- ----------
                                PE-------- ---------- ---------- ---------- ---------- ----------
                                PE-------- ---------- ---------- ---------- ---------- ----------
                                PG-------- ---------- ---------- ---------- ---------- ----------
                                G--------- ---------- ---------- ---------- ---------- ----------
                                G--------- ---------- ---------- ---------- ---------- ----------
                                PG-------- ---------- ---------- ---------- ---------- ----------
                                PG-------- ---------- ---------- ---------- ---------- ----------
                                PG-------- ---------- ---------- ---------- ---------- ----------
                                PG-------- ---------- ---------- ---------- ---------- ----------
                                PG-------- ---------- ---------- ---------- ---------- ----------
                                PD-------- ---------- ---------- ---------- ---------- ----------
                                LGQ--HPDYL ---------- ---------- ---------- ---------- EH--------
                                WLFAAGANKK ---------- ---------- ---------- ---------- LI--------
                                VLA-PEANAP ---------- ---------- ---------- ---------- VM--------
                                GQA-SENL-- ---------- ---------- ---------- ---------- ----------
                                GNA-IDNAAK VKI------- ---------- --------YG -DDT--KT-- MFG-------
                                IKG-LNNPNM -Y-------- ---------- --------SK -VEF--EQ-- IFR-------
                                AKA-SSRGDN -A-------- ---------- ---------- -AQL--LE-- VYPKSS----
                                SQA-QNMGDS -S-------- ---------- ---------- -KLI--SE-- VFSKSL----
                                ARG-INNKYL -Y-------- ---------- --------G- -DDY--DA-- IFR-------
                                AHA-INNPDL -Y-------- ---------- --------SA -AEF--KV-- LFP-------
                                IFGIDNNTVV -RLMEQ---- ---QELSLSL LNLLQTLRNA -DLI--DT-- IMPH------
                                SRG-GDNFG- ---------- ---------- ---------A --NY--NN-- QFLE------
                                LGL-SYDSN- ---------- ---------- ---------- --EY--EE-- LFP-------
                                AFS-SEDDF- -N-------- ---------- ---------X --LP--GE-- FWSGMK----
                                SLA-DQPSKV -X-------- ---------- ---------A --AL--ES-- TFPK------
                                SYA-SSALYG ---------- ---------- ---------D --NI--GD-- VFAE------
                                ASK-PEAWA- ---------- ---------- ---------- ---------- ----------
                                IAH-GNGGAA -S-------- ---------- --------P- -GPL--DT-- M-G-------
                                ANT-A----- ---------- ---------- ---------- ---------- ----------
                                LP-LNNDFLS GDLQS----- ---KD----- ------LAYS -LPW--EN-- VLQN------
                                YP-LGQDYRG -KWSGQSFIT TQTLT----- ------LPYG -GEY--ST-- TFMH------
                                RD-LGTEEMG -KWQGLQFGP QQTRT----- ------MPYD -LEY--GI-- IFAH------
                                ALD-PGAEFL S--------- ---------- ---------- ---------- ----------
                                ILGIDTETVT -L-------- ---------- -------NNR -EML--GE-- IMPH------
                                IVGIDNSWVT -LN------- ---------- --------NS -NML--RE-- IMPH------
                                HSN-SDAEFL I--------- ---------- ---------- ---------- -H--------
                                GFA-KESDGY K--------- ---------- ---------- --DF--DS-- VF--------
                                AIA-KPADGY DH-------- ---------- ---------- --TF--NV-- VF--------
                                SVA-SENDGY KK-------- ---------- --------SE SDNF--DT-- IF--------
                                GWK-SDNRD- ---------- ---------- ---------- ------QD-- IYG-------
                                WWY-PQS--- ---------- ---------- ---------- ---------- ----------
                                LFV-KTV--- ---------- ---------- ---------- ---------- ----------
                                ACA-GKSLYG ---------- ---------- ---------D --SL--GS-- VFGAMAPEGN
                                AVE-QDGEYK -N-------- ---------- ---------D --TL--AE-- VFAGRF----
                                AAA-TKSDYD -D-------- ---------- ---------T --GYSWIN-- VWPNAG----
                                GAL-TEDTL- -G-------- ---------- ---------F --RV--ED-- RF--------
                                LGM-TTKDYF -T-------- ---------- ---------R --D-DCADNT PR--------
                                DVL-DDSAND ---------- ---------- ---------- ---------- ----------
                                VAG-IQ---- ---------- ---------- ---------- ---------- ----------
                                FLV-KDT--- ---------- ---------- ---------- ---------- ----------
                                AIK-APLGHD ---------- ---------- ---------- ---M--PE-- VF--------
                                AYK-GPRGSD ---------- ---------- ---------- ---M--PD-- VF--------
                                AYK-QTGGRR ---------- ---------- ---------- --HD--AD-- IFA-------
                                ALD-SDAEFL K--------- ---------- ---------- ---------- ----------
                                VIY-SDDSIM A--------- ---------- ---------- ---------- ----------
                                AFA-EKSDGY E--------- ---------- ---------- --DF--NA-- VF--------
                                GSF-NDKSRY ---------- ---------- ---------- ---------- ----------
                                A--------- ---------- ---------- ---------- ---------- ----------
                                AHA-NVDKYG -S-------- ---------- ---------- --E-GLKS-- LFPAMV----
                                AAI-KPK--- ---------- ---------- ---------- ---------- ----------
                                SLA-AADEYG ---------- ---------- ---------- ---------- ----------
                                AIA-DGTGVY -P-------- ---------- ---------T ---A--ED-- TYPF------
                                AIA-DGTGVY -V-------- ---------- ---------P --MS--DP-- SYPF------

                                ---------- ----IITAQV AGILITVVLA FVSGSIAGFI I-KATGKK-- ----------
                                ---------- ----NVGVQL LAIFINVVIA FVCGRITGLF I-SLLGKK-- ----------
                                ---------- ----NTTVQL GGIVVTLIVA FVCGRASGFI I-SMFGKK-- ----------
                                ---------- ----AAKAQI IGIIFTIVLA LVAGAISGVI L-KITGTK-- ----------
                                ---------- ----NVGIQL LAIVINVVIA FVCGRITGSF I-SLLGKK-- ----------
                                ---------- ----NSGAQL TAIALTAVLA ATAGLVSGKV I-ALFGHR-- ----------
                                ---------- ----AAKAQV AGIVFTVVLA FVGGIISGNI I-RLTGSK-- ----------
                                ---------- ----IARAQI TGILFTVVLA LLTGVVAGLI I-RITGKK-- ----------
                                ----ATGT-T A-GEQAGNQL LALVVTLGLA IGGGLATGFV L-RLLP--A- P---------
                                -------P-H R-HRQWWLQL CGLAVTIFVA IVSGALTGSI V-NAAIPVS- Y---------
                                ---R-ADR-T A-GQQAGYQL LGLAVSIGMS LVSGALTGVV L-RMPGLQQ- P---------
                                -------P-L G-GATWWHQI IAVITTFVIS LCAGALAGWI V-GKVQIPST KQK-------
                                ---------- ------TNAI AAVS-VALIT LVTGAIVGAV V-RVTRGKI- ----------
                                ---------- ------VNAV AAVC-VAALV LVLGAVVGLI V-RFTRGKM- ----------
                                ---------- -------VNI ISLVGVLILS LVTGAITGLI L-KATRGDM- ----------
                                ---------- ---FPPQWTV AGAVTSFAVS SICGVITGLV L-RFTKGKE- I---------
                                ---------- ---FPGIWTL VGALISFSVS LIFGLIGGAL C-RLLKFGE- I---------
                                ---------- ---------- ---------- ---GLISAYI K-KQKGV--- ----------
                                ---------- ------SVQI YAIAGGIIIP LVTGLIAGII V-KIFEK--- ----------
                                ---------- ------LDQL WAVLGTLVIG LVTGLVAGLI L-RLFPP--- ----------
                                ---------- ----VPGLQI KGVVITFVVA IITGLASGTV V-SLFGHR-- ----------
                                ---------- ----VPGLQI KGVFITFIIA WITGLAAGTI V-SLFGYR-- ----------
                                ---------- ----IPGLQI KAVIITFIIA WITGLAAGTV V-SLFGYR-- ----------
                                ---------- ----AAKPQI IGIVFTVVLA LAGGFISGNI I-KFTGSK-- ----------
                                ---------- ----EASIQL LGIAVTLCVA FVGGKITGIV I-NLFGKK-- ----------
                                ---------- ----KAGTQL SAIVVTVCIA FICGKITGTV I-AFLSKK-- ----------
                                ---------- ----AAKAQV AGIVFTVVLA FVGGIISGNI I-RLTGSK-- ----------
                                ---------- ----AAKAQV AGIVFTVALA FVGGIISGNI I-RLTGTK-- ----------
                                ---------- ----IAKAQL AGIATTVVLA LSVGLFSGYL L-RTIGEK-- ----------
                                ---------- ----TPGVQL SAILTTVVLA LVLGRVAGLI I-GLLGVK-- ----------
                                ---------- ----TPGIQI IGIITTVAIA FVAGRVTGFV I-SLFGKK-- ----------
                                ---------- ----IAIGQF NGIMITLIIA IVGGLIAGAI I-KATGTT-- ----------
                                ---------- ----IAAAQF IGIIFSVVFA FVTGLIAGAA I-KATGTT-- ----------
                                ---------- ----IAVAQF IGIAFSVVFA LIAGLAAGAL I-RATGTT-- ----------
                                ---------- ----IATAQL IGITFSVVFA FVTGLVAGAA I-KATGTT-- ----------
                                ---------- ----IAVAQL TGIGITLALA LIGGVIAGAL I-KLTGTT-- ----------
                                ---------- ----IAIAQF NGIMITLIIA ITGGLIAGAI V-KATGTT-- ----------
                                -------D-T G-RQQLGYQV LAGVVTMGIA IAGGLLGGFV V-SWFNPRG- DDP-------
                                -------V-H G-ASQPAVQL AALGCTLAAA AAGGALAGFL V-SKADPA-- KQS-------
                                -------KYG G-STQALYQL AALGSTLVIA IVGGLLMGLL V-AKLDVAVA GQE-------
                                ---------- ---------- YGQS------ ---------- ---------- ----------
                                -------S-K Y-TNLWGFQI CALCITVVTS IAGGFLHGFV Y-NKWLFVM- ----------
                                ---------A G-DSQASANL IATMVSIGLG IVGGLLVGVI L-LQLKKIK- G---------
                                ----DADW-S Q-SKQGGIQV AFLFITIGIA FGSALFTGFM M-KLLGNT-- ----------
                                ----DDDW-N A-QKQAKLQI AYLFITLILC IIFGFITGLL M-KLLGHS-- ----------
                                ---------A G-DDQARANA AATFISVGLA IVGGLITGFI L-KLIGRIG- Q---------
                                ---------A G-DDQAKRNA AMTFIALAVG IIGGIISGFC M-KQIGKIG- K---------
                                -------Y-G DKWASTETQT IIVAFSIFVG GLSGAATGVV A-KLTCSKS- IFHYKSTDSC
                                -----VGR-S P-SEQAGFQL ASLALTLGIA ITSGLFTGFV T-SRQWFQP- P---------
                                ---------R G-RGQAGIQA AATAISILLG LGSGFFCGFL M-WLVGKLN- P---------
                                -AD-DDDR-S F-GTQAXFQF LALVVTLAIA IXSGYLTGKV I-TSKHFDA- P---------
                                --L-ADGR-T T-SEQGWVQL AALGISLGIS IGGGLISGFI A-SRFA--K- V---------
                                ---MANGR-S A-GEQAIAQM SALAVTLFLA ITSGIFTGNF I-NQECFHP- P---------
                                ---------G E-GVTATTQL SALLITLGVA LAAGNLTGLL I-SMPXRRC- GVF-------
                                ---------F V-GVSMQRQV YALLITLGVA MACGTVAGIS M-TAPLQKL- GIF-------
                                ---------- --GMDASPQI FALLATLGLG LVGGGIAGFV M-RMLGSVV- GSQ-------
                                ------RK-G T-GDAAFVQL VSAPMTISIA MVTGLVAGLV A-KKITVL-- ----------
                                ------SE-G D-GDTAIYQA LMAPVTICIG TGTGIATGYV L-RKISGP-- ----------
                                ------NM-G G-GETALYQA IMLPTTIAVA TVTGMMTGAA A-RQIKGP-- ----------
                                -------Y-E -MGPQMFRQL MGILVTLGIS IASGYATGIV A-KSFKDP-- ----------
                                -------F-G EQWSSAATQA LILAFALFVG AIAGALTGLL A-NLTGKV-- ----------
                                -------Y-G EQWTSSATQA LVTGFSLLTG LLGGAATGII A-KFAGRI-- ----------
                                -------G-G -SGTQGLHQF MGVAGTLVAS IVSGWVTGNV M-KSYAVE-- ----------
                                -------P-E G-NRQAGHQM AGMVLTLLTA LASGALCAFI V-KMIMPK-- E---------
                                -------A-X G-SMQWGYQL AATLMTAVIG GTSGALVASV LLTTAGKKE- K-L-------
                                -------P-H GTPKQGLYQL AATGLTLSVA VLGGAISSSI VLRACGPSL- S-D-------
                                -------T-D A-EHHWWMQL VGILMTVSFA VVSGLTTGGI L-KLFGLVDD E---------
                                ---------- --GYVSSHQW VGLLLTLAMA GISGSLCGCI L-KAVERLEG NEA-------
                                ---------- --PIEAGKQA LGLLCVTVNA IICGSVTGYV L-AYSGKQP- ----------
                                DDGAGEGR-S A-SQQAVNQL LALLITLGIA IASGIVTGMI M-KLATFDS- P---------
                                DEEGHLVR-S A-SEQGSFQC AALFVTLGMA IAGGLATGVV M-RILP--D- L---------
                                -----DTN-A T-SKLVGYQL ASLLLTLGIA ILGGTLTGIL L-RKFX--T- L---------
                                -----DGR-T A-SEQGGLQM AGLGITLGIA IVTGIITGCI L-KLGCFKG- P---------
                                -------E-C G-GLQLGYQL AGVCVALCIS IAWGLIVGII V-TKVNPLK- EPE-------
                                ---------G I-IGKWGAQL AGIGMTLVVS ISSGLFTAFI L-KFLRE-D- ----------
                                ---------- R-AGTAGHQL AGIGLTLLTS ICSGLLTGGL L-LPFRAPS- ----------
                                ---------- --GVIAANQA IGLAGTLVVA VITGGLTGFI L-KCVGGP-- ----------
                                ---------I Y-ENQALRQL YALLLTLGIS IGSGLLTGFV L-KLVGPPK- G---------
                                ---------N Y-PGQAGVQI GAMCITXIIA VSSGIFTGLI M-RKYGCGT- A---------
                                ---------D K-DGQSWRQL VSILLVITFA LVFGYLTGLF L-QWIEPNS- ----------
                                -------X-S -GFWQCLRQF VAVVCTIAFA VGSGSFTGTV M-KKADDD-- ----------
                                ---------H -SSSQFVFQI IGIFTTLIGS IVTGFITGKI V-LNNSPAY- D---------
                                -------P-E G-NRQGGVQV AGVVLTIAIA VASGALAALI V-KFILPPK- E---------
                                -----R-R-D M-HHQGAYQI AGLCVTFGIA VVGGLITGLL M-KVLP--S- P---------
                                ---------- ---------- ---------- ---------- ---------- ----------
                                ----GDGR-T A-KVQAGYQL AGLAVALGIA IIGGIITGFV V-RWQIFDP- P---------
                                ---------- ---------- ---------- ---------- ---------- ----------
                                -----D-A-T P-GQQAGFQV AAMFVTMGIS LLSGILTGKE V-YIL----- ----------
                                -----A-H-P L-QKQAAFQI SGLCVTLGIA VLSGLMVGMF V-KCME--F- P---------
                                -----GEK-T L-QQQAGYQI SAICVTLGIA ILSGMGTALI I-RTMK--F- P---------

                                ---------- ---------- -QLVYEDKDE FIV------- ---------- ----------
                                ---------- ---------- -QETYNDKDE FFVEK-LG-- ---------- ----------
                                ---------- ---------- -AVPYSDQDE FMLD------ ---------- ----------
                                ---------- ---------- -ELAYEDSEE FLEE------ ---------- ----------
                                ---------- ---------- -QETYNDKDE FFVEK-LG-- ---------- ----------
                                ---------- ---------- -AEPYTDAEE FEGEEVEE-E LFP------- ----------
                                ---------- ---------- -EAVYEDGDE FEEAV-EE-- ---------- ----------
                                ---------- ---------- -QLPYEDKDE FA-------- ---------- ----------
                                ---------- ---------- -QSPFHDREF WDIEEH-AGA E--------- ----------
                                ---------- ---------- -KMFYTDESH WTVPTG-ELS FTKN------ ----------
                                ---------- ---------- -SSLYDDEED WAKEEE---- ---------- ----------
                                -----L---- ---------A VEDLYDDSLF WSEVEA-EEE S--------- ----------
                                ---------- ---------S DELLFNDDLD FIKNEM-PSS AS-AL----- NE--------
                                ---------- ---------T DEMLFSDDAD FIKTED-PSQ TY-IQ----- TK--------
                                ---------- ---------D ESLMFSDNAD FLGWKP-EPV VTEDG----- KV--------
                                ---------- ---------P DSDFMEDNAI FLFPHD-TEL DW-PP----- K---------
                                ---------- ---------P NERFMLDRGD FIFPES-EGS DNEEP----- KK--------
                                ---------- ---------- ---------- ---------- ---------- ----------
                                ---------- ---------- PQLLLDDAEI FDINID-LER TQ-QM----- ----------
                                ---------- ---------- PERMLDDAEA FPLDEV--RA AE-AQ----- ----------
                                ---------- ---------- -RDSYNDEEE FVVEA----- ---------- ----------
                                ---------- ---------- -KQSYEDAVE FIIEE-EH-- ---------- ----------
                                ---------- ---------- -RQSYEDAVE FIVEE-EH-- ---------- ----------
                                ---------- ---------- -LKVYEDSDE FAEA------ ---------- ----------
                                ---------- ---------- -EIPYSDEDE FFVE------ ---------- ----------
                                ---------- ---------- -ELPYNDKDE YIV------- ---------- ----------
                                ---------- ---------- -EAVYEDADE FEEA------ ---------- ----------
                                ---------- ---------- -EAVYEDADE FEEA------ ---------- ----------
                                ---------- ---------- -KISYEDREE FAGA------ ---------- ----------
                                ---------- ---------- -KTPYSDEDE FFVH------ ---------- ----------
                                ---------- ---------- -AVAYSDKDE FVTEH-S--- ---------- ----------
                                ---------- ---------- -REPYEDSVE FTHLAGPETE KLPE------ QLQTRVEALE
                                ---------- ---------- -RLAYEDSEE FAHCETPDIE N--------- ----------
                                ---------- ---------- -RLAYEDSEE FTHTEGPEAT E--------- ----------
                                ---------- ---------- -HLAYEDSEE FTHVAPPEIE V--------- ----------
                                ---------- ---------- -KQAYEDSHE FIHLAGPEDE HK-------- ----------
                                ---------- ---------- -REPYEDSVE FTHLAGPESE NLPE------ QLQMRVEVL-
                                -----L---- ---------T VPELFDDGPW WEHQRV-EPM PI-------- ----------
                                -----L---- ---------E EGDLYEDAVF WHEVEG-EEH K--------- ----------
                                -----L---- ---------S HEHLFEDCVY WHEVEP-EEA E--------- ----------
                                ---------- ---------- ---------- ---------- ---------- ----------
                                ---------- ---------S PEKTFEDSAY WIVPTE-PKN KD-VN----- NS--------
                                -----L---- ---------K SKEYYQDSAF WILPID-YPK DVA------- TV---V----
                                ---------- ---------- PTQLFEDGET FHIPRI-RFE DPE------- EIITKI----
                                ---------- ---------- PTLLYDDGEF FHIPNI-QYE DLA------- YIMEKV----
                                -----L---- ---------K TEEYYQDSAF WHVPSD-YPK DIE------- SG---T----
                                -----L---- ---------T KEEYFSDHAF WVVASD-YPK EFE------- GV---D----
                                WFTAKI---- ---------S IGGSYSDHVF WIVPDD-FTH IGEDDAGE-- -------K--
                                ---------- ---------P EDYLFDDRYQ WADCEI-EH- ---------- ----------
                                -----I---- ---------K RADLFNDRDN WHLPSD-YEY VVV------- K----D----
                                ---------- ---------- -DDLFDDKVH WEXEDA-EPI P--------- ----------
                                ---------- ---------- -EYLFDDKEH FAHVDY-TEV I--------- ----------
                                ---------- ---------- -RKIFMDATS FEVPDD-GSY PADS------ ----------
                                -----V---- ---------P AVEYFSDASF FEMAPM-TPA EAGK------ ----------
                                -----V---- ---------P STHYFSDSLF FEEAAP-EEG MCAT-----P SS---K----
                                -----L---- ---------- RHDHFNDMSF WTTPSD-YNS VVDE------ ----------
                                ---------- ---------D RKLLFKDSTF FDVPDD-FHT NEDDS-EQ-- ------S---
                                ---------- ---------T VAKTFTDSMY FAVPAD-FVA TEEQDEEP-- ------G---
                                ---------- ---------S VARTFSDSIF WVVPED-FRK TEDTT-SF-- ------G---
                                ---------- ---------- ETTSYMDKVW ---------- ---------- ----------
                                ---------- ---------A LAGSYSDHVF WIVPDD-FTH IGEEGADI-- -------K--
                                ---------- ---------A LAGSYSDHVF WIVPDD-FTH IGEVDADIKX DV-KDRGAPS
                                ---------- ---------- DSEEYDDGIW WEGEYF-EAE EHK------- ----------
                                ---------- ---------- IGGGFRDVKY WEVADK-V-- ---------- ----------
                                -----C---- ---------K TDGTFCDQAL WEMDEE-MRK QH-------- ----------
                                -----C---- ---------D GHVMFRDSAF WEMDSD-TQL KH-------- ----------
                                ---------- ---------- -VKQFKDSTW WEMNAS-LHG LGG------- ST--------
                                -----LKRAA EELDLPASEL VLEQFSDDLY WSCAED-VPR SLP------- L----I----
                                ---------- ---------- -AVAYNDEAY WDVESX-RRA AGG------- TP---P----
                                ---------- ---------- GDELFNDVTA FGVPGD-GPK PSIA----PL DAASMT----
                                ---------- ---------- -DGFYHDAQE YEVPET-PAK V--------- ----------
                                ---------- ---------- -PTFYDDHXE YFVHGD-DAS S--------- ----------
                                ---------- ---------- -IDLFEDQVF WEMEDH-QIS N--------- ----------
                                -----L---- ---------S LDELFDDGPW WHEQAV-EPM ED-------- ----------
                                ---------- ---------- -VQVADDSPY WEVAEE-AKE ---------- ----------
                                ---------- ---------- -MNMADDSVH WEVADD-FEA CA-------- ----------
                                ---------- ---------- -SRPFHDSSY WDAADD-IKE DRR------- T----Y----
                                ---------- ---------- -TDNYSDFPY WEVHPW-ERD EVEH------ HV-KDV----
                                ---------- ---------- -AENFSDFPY WEVEAF-EGE EHKP------ ----------
                                ---------- ---------- -PEDFDDSPY WEVAHD-FTY VNS------- ET---M----
                                ---------- ---------- TPDQYDDGVW WEGEYF-EQD EE-------- ----------
                                ---------- ---------- DVEDYEDHVF WTSE------ ---------- ----------
                                ---------- ---------- DAKAFRDSGE WEVDEE-EAL VV-------- ----------
                                ---------- ---------- -KVAYNDSEH FIVAET-DYY YGTI------ ----------
                                ---------- ---------- ---------- ---------- ---------- ----------
                                ---------- ---------T REQMYDDEDF WEVPTE-DDV E--------- ----------
                                ---------- ---------- ---SYYDKDE ---------- ---------- ----------
                                ---------- ---------- ---------- ---------- ---------- ----------
                                ---------- ---------- -SNEFTDYGH FVVPKD-EAQ VDFF------ ----------
                                ---------- ---------- -KNEFKDEDN FIVPSG-NKD I--F------ ----------

                                ---------- ---------- ---------- ---------- ---------- ----------
                                ---------- ---------- ---------- ---------- ---------- ----------
                                ---------- ---------- ---------- ---------- ---------- ----------
                                ---------- ---------- ---------- ---------- ---------- ----------
                                ---------- ---------- ---------- ---------- ---------- ----------
                                ---------- ---------- ---------- ---------- ---------- ----------
                                ---------- ---------- ---------- ---------- ---------- ----------
                                ---------- ---------- ---------- ---------- ---------- ----------
                                ---------- ---------- ------A--- ---------- ---------- ----------
                                ---------- ---------- ---------- ---------- ---------- --DV--KED-
                                ---------- ---------- ---------- ---------- ---------- ----------
                                ---------- ---------- ------S--- ---------- ---------- ----------
                                ---------- ---------- ---------- ---------- ---------- ----------
                                ---------- ---------- ---------- ---------- ---------- ----------
                                ---------- ---------- ---------- ---------- ---------- ----------
                                ---------- ---------- ---------- ---------- ---------- ----------
                                ---------- ---------- ---------- ---------- ---------- ----------
                                ---------- ---------- ---------- ---------- ---------- ----------
                                ---------- ---------- ---------- ---------- ---------- ----------
                                ---------- ---------- ---------- ---------- ---------- ----------
                                ---------- ---------- ---------- ---------- ---------- ----------
                                ---------- ---------- ---------- ---------- ---------- ----------
                                ---------- ---------- ---------- ---------- ---------- ----------
                                ---------- ---------- ---------- ---------- ---------- ----------
                                ---------- ---------- ---------- ---------- ---------- ----------
                                ---------- ---------- ---------- ---------- ---------- ----------
                                ---------- ---------- ---------- ---------- ---------- ----------
                                ---------- ---------- ---------- ---------- ---------- ----------
                                ---------- ---------- ---------- ---------- ---------- ----------
                                ---------- ---------- ---------- ---------- ---------- ----------
                                ---------- ---------- ---------- ---------- ---------- ----------
                                IQSSTA---- ---------- -------KP- ---------- ---------- ----------
                                ---------- ---------- ---------- ---------- ---------- ----------
                                ---------- ---------- ---------- ---------- ---------- ----------
                                ---------- ---------- ---------- ---------- ---------- ----------
                                ---------- ---------- ---------- ---------- ---------- ----------
                                -ETRTA---- ---------- -------KP- ---------- ---------- ----------
                                ---------- ---------- -----ST--- ---------- ---------- SIHL--SNM-
                                ---------- ---------- ------E--- ---------- ---------- ----------
                                ---------- ---------- ------G--- ---------- ---------- ----------
                                ---------- ---------- ---------- ---------- ---------- ----------
                                ---------- ---------- ---------- ---------- ---------- ----------
                                ---------- --------AL NNAATSE--D ---------- ---------- ---TAGGDDE
                                ---------- ---------- ---------- ---------- ---------- ---------P
                                ---------- ---------- ---------- ---------- ---------- ---------K
                                ---------- ---------- ---------- ---------- ---------- ----------
                                ---------- ---------- ---------- ---------- ---------- ---------P
                                ---------- ---------- ---------- ---------- ---------- ----------
                                ---------- ---------- ---------- ---------- ---------- ----------
                                ---------- ---------- ---------- ---------- ---------- ---------E
                                ---------- ---------- ------N--- ---------- ---------- ----------
                                ---------- ---------- ------G--- ---------- ---------- ----------
                                ---------- ---------- ---------- ---------- ---------- ------AD--
                                ---------- ---------- ---------- ---------- ---------- ----------
                                ---------- ---------- ---------- ---------- ---------- ----------
                                ---------- ---------- ---------- ---------- ---------- ----------
                                ---------- ---------- ---------- ---------- ---------- ----------
                                ---------- ---------- ---------- ---------- ---------- ----------
                                ---------- ---------- ---------- ---------- ---------- ----------
                                ---------- ---------- ---------- ---------- ---------- ----------
                                ---------- ---------- ---------- ---------- ---------- ----------
                                FIGDGC---- ---------- -------GP- ---------- ---------- ----------
                                ---------- ---------- ---------- ---------- ---------- ----------
                                ---------- ---------- ---------- ---------- ---------- ----------
                                ---------- ---------- ---------- ---------- ---------- ----------
                                ---------- ---------- ---------- ---------- ---------- ----------
                                ---------- ---------- ---------- ---------- ---------- ----------
                                ----Q----- ---------- ---------- ---------- ---------- ----------
                                ----G-M--- ---------- ---------- ---------- ---------- ----------
                                ---------- --------DA SRKKGFG--L STAGWMSPKS RMNQGQNFDP VKGT--XDD-
                                ---------- ---------- ------A--- ---------- ---------- ----------
                                ---------- ---------- ------G--- ---------- ---------- ----------
                                ---------- ---------- ------G--- ---------- ---------- ----------
                                ---------- ---------- -----AI--- ---------- ---------- ----------
                                ---------- ---------- ---------- ---------- ---------- ----------
                                ---------- ---------- ---------- ---------- ---------- ----------
                                ----KRE--- ---------- ---------- ---------- ---------- ----------
                                ----KDEK-- --------NE KNEKNEKNGA ---------- ---------- ----------
                                ---------- ---------- -------EGA ---------- ---------- ----------
                                ----DSEGTD LEFNKLVDPK ---KEEK--- ---------- ---------- ----------
                                ---------- ---------- ---------- ---------- ---------- ----------
                                ---------- ---------- ---------- ---------- ---------- ----------
                                ---------- ---------- ---------- ---------- ---------- ----------
                                ---------- ---------- ---------- ---------- ---------- ----------
                                ---------- ---------- ---------- ---------- ---------- ----------
                                ---------- ---------- ------A--- ---------- ---------- ----------
                                ---------- ---------- ---------- ---------- ---------- ----------
                                ---------- ---------- ---------- ---------- ---------- ----------
                                ---------- ---------- ---------- ---------- ---------- ----------
                                ---------- ---------- ---------- ---------- ---------- ----------

                                ---------- ---------- ---------- ---------- ---------- ----------
                                ---------- ---------- ---------- ---------- ---------- ----------
                                ---------- ---------- ---------- ---------- ---------- ----------
                                ---------- ---------- ---------- ---------- ---------- ----------
                                ---------- ---------- ---------- ---------- ---------- ----------
                                ---------- ---------- ---------- ---------- ---------- ----------
                                ---------- ---------- ---------- ---------- ---------- ----------
                                ---------- ---------- ---------- ---------- ---------- ----------
                                ---------- ---------- ---------- ---------- ---------- ----------
                                ---------- ---------- ---------- AP--RRESMR Q--------- ----------
                                ---------- ---------- ---------- ---------- ---------- ----------
                                ---------- ---------- ---------- ---------- ---------- ----------
                                ---------- ---------- ---------- ---------- ---------- ----------
                                ---------- ---------- ---------- ---------- ---------- ----------
                                ---------- ---------- ---------- ---------- ---------- ----------
                                ---------- ---------- ---------- ---------- ---------- ----------
                                ---------- ---------- ---------- ---------- ---------- ----------
                                ---------- ---------- ---------- ---------- ---------- ----------
                                ---------- ---------- ---------- ---------- ---------- ----------
                                ---------- ---------- ---------- ---------- ---------- ----------
                                ---------- ---------- ---------- ---------- ---------- ----------
                                ---------- ---------- ---------- ---------- ---------- ----------
                                ---------- ---------- ---------- ---------- ---------- ----------
                                ---------- ---------- ---------- ---------- ---------- ----------
                                ---------- ---------- ---------- ---------- ---------- ----------
                                ---------- ---------- ---------- ---------- ---------- ----------
                                ---------- ---------- ---------- ---------- ---------- ----------
                                ---------- ---------- ---------- ---------- ---------- ----------
                                ---------- ---------- ---------- ---------- ---------- ----------
                                ---------- ---------- ---------- ---------- ---------- ----------
                                ---------- ---------- ---------- ---------- ---------- ----------
                                ---------- ---------- ---------- ---------- ---------- ----------
                                ---------- ---------- ---------- ---------- ---------- ----------
                                ---------- ---------- ---------- ---------- ---------- ----------
                                ---------- ---------- ---------- ---------- ---------- ----------
                                ---------- ---------- ---------- ---------- ---------- ----------
                                ---------- ---------- ---------- ---------- ---------- ----------
                                ---------- ---------- ---------- SAHGKSHHNQ SVSVGQLNPI REGR------
                                ---------- ---------- ---------- ---------- ---------- ----------
                                ---------- ---------- ---------- ---------- ---------- ----------
                                ---------- ---------- ---------- ---------- ---------- ----------
                                ---------- ---------- ---------- ---------- ---------- ----------
                                EEGV------ --G------- ---------- ---------- ---------- ----------
                                K---MPHSQV LLV------- ---------- ---------- ---------- ----------
                                ETHTLETQQI QTK------- ---------- ---------- ---------- ----------
                                -APV------ --G------- ---------- ---------- ---------- ----------
                                HQYI------ --H------- ---------- ---------- ---------- ----------
                                ---------- ---------- ---------- ---------- ---------- ----------
                                ---------- ---------- ---------- ---------- ---------- ----------
                                DDNN------ --VE------ ---------- -M-------- ---------- ----------
                                ---------- ---------- ---------- ---------- ---------- ----------
                                ---------- ---------- ---------- ---------- ---------- ----------
                                ---------- ---------- ---------- ---------- ---------- ----------
                                ---------- ---------- ---------- ---------- ---------- ----------
                                -SPT------ --GNASTATS VATAGAGALV EPPDR----- ---------- --CREVFGSR
                                ---------- ---------- ---------- ---------- ---------- ----------
                                ---------- ---------- ---------- ---------- ---------- ----------
                                ---------- ---------- ---------- ---------- ---------- ----------
                                ---------- ---------- ---------- ---------- ---------- ----------
                                ---------- ---------- ---------- ---------- ---------- ----------
                                ---------- ---------- ---------- ---------- ---------- ----------
                                ---------- ---------- ---------- ---------- ---------- ----------
                                ---------- ---------- ---------- ---------- ---------- ----------
                                ---------- ---------- ---------- ---------- ---------- ----------
                                ---------- ---------- ---------- ---------- ---------- ----------
                                ---------- ---------- ---------- ---------- ---------- ----------
                                ---------- ---------- ---------- ---------- ---------- ----------
                                ---------- ---------- ---------- ---------- ---------- ----------
                                ---------- ---------- ---------- ---------- ---------- ----------
                                ---------- ---------- ---------- AKGGRLKSLK CRNTTAWSRA MSTA------
                                ---------- ---------- ---------- ---------- ---------- ----------
                                ---------- ---------- ---------- ---------- ---------- ----------
                                ---------- ---------- ---------- ---------- ---------- ----------
                                ---------- ---------- ---------- ---------- ---------- ----------
                                ---------- ---------- ---------- ---------- ---------- ----------
                                ---------- ---------- ---------- ---------- ---------- ----------
                                ---------- ---------- ---------- ---------- ---------- ----------
                                ---------- ---------- ---------- ---------- ---------- ----------
                                ---------- ---------- ---------- ---------- ---------- ----------
                                ---------- ---------- ---------- ---------- ---------- ----------
                                ---------- ---------- ---------- ---------- ---------- ----------
                                ---------- ---------- ---------- ---------- ---------- ----------
                                ---------- ---------- ---------- ---------- ---------- ----------
                                ---------- ---------- ---------- ---------- ---------- ----------
                                ---------- ---------- ---------- ---------- ---------- ----------
                                ---------- ---------- ---------- ---------- ---------- ----------
                                ---------- ---------- ---------- ---------- ---------- ----------
                                ---------- ---------- ---------- ---------- ---------- ----------
                                ---------- ---------- ---------- ---------- ---------- ----------
                                ---------- ---------- ---------- ---------- ---------- ----------

                                ---------- ---------- ---------- ---------- ---------- ----------
                                ---------- ---------- ---------- ---------- ---------- ----------
                                ---------- ---------- ---------- ---------- ---------- ----------
                                ---------- ---------- ---------- ---------- ---------- ----------
                                ---------- ---------- ---------- ---------- ---------- ----------
                                ---------- --------VS A--------- ---------- ---------- ----------
                                ---------- ---------- ---------- ---------- ---------- ----------
                                ---------- ---------- ---------- ---------- ---------- ----------
                                -------S-- -D-------- -E-------- ---------- ---------- ----------
                                ---------- ---------- ---------- ---------- ---------- ----------
                                ---------- ---------- ---------- ---------- ---------- ----------
                                -------H-- ---------- ---------- ---------- ---------- ----------
                                ---------- ---------- -M-------- ---------- ---------- ----------
                                ---------- ---------- -L-------- ---------- ---------- ----------
                                ---------- ---------- -V-------- ---------- ---------- ----------
                                ---------- ---------- ---------- ---------- ---------- ----------
                                ---------- ---------- ---------- ---------- ---------- ----------
                                ---------- ---------- ---------- ---------- ---------- ----------
                                ---------- ---------- ---------- ---------- ---------- ----------
                                ---------- ---------- ---------- ---------- ---------- ----------
                                ---------- ---------- ---------- ---------- ---------- ----------
                                ---------- ---------- ---------- ---------- ---------- ----------
                                ---------- ---------- ---------- ---------- ---------- ----------
                                ---------- ---------- ---------- ---------- ---------- ----------
                                ---------- ---------- ---------- ---------- ---------- ----------
                                ---------- ---------- ---------- ---------- ---------- ----------
                                ---------- ---------- ---------- ---------- ---------- ----------
                                ---------- ---------- ---------- ---------- ---------- ----------
                                ---------- ---------- ---------- ---------- ---------- ----------
                                ---------- ---------- ---------- ---------- ---------- ----------
                                ---------- ---------- ---------- ---------- ---------- ----------
                                -------H-- -APMESPETK AL-------- ---------- ---------- ----------
                                ---------- --------IE L--------- ---------- ---------- ----------
                                ---------- --------IE AI-------- ---------- ---------- ----------
                                ---------- --------VE G--------- ---------- ---------- ----------
                                ---------- --------AE RL-------- ---------- ---------- ----------
                                -------Q-- -APVESPETK AL-------- ---------- ---------- ----------
                                -------E-- ---------- ---------- ---------- ---------- ----------
                                -------E-- ---------- ---------- ---------- ---------- ----------
                                -------H-- ---------- ---------- ---------- ---------- ----------
                                ---------- ---------- ---------- ---------- ---------- ----------
                                ---------- ---------- -V-------- ---------- ---------- ----------
                                --KE------ ---------- ---------- ---------- ----H----- -GAVEMGK--
                                --TEQ----- ---------- ---------- ---------- ---------- -NGS------
                                --T------- ---------- ---------- ---------- ---------- ----------
                                --DEE----- ---------- ---------- ---------- ----N----- -GAVELDIKK
                                --DE------ ---------- ---------- ---------- ----E----- -NGVEMDQ--
                                ---------- ---------- ---------- ---------- ---------- ----------
                                ---------- ---------- ---------- ---------- ---------- --------E-
                                --ED------ ---------- ---------- ---------- ----M----- -NGVS-GS--
                                -------K-- ---------- ---------- ---------- ---------- ----------
                                ---------- -E-------- -P-------- ---------- ---------- --------V-
                                ---------- ---------- ---------- ---------- ---------- ----------
                                ---------- ---------- ---------- ---------- ---------- ----------
                                LRSRSLGA-- -D-------- -PDGATLAAS HCHFTVFXSE VHVDHLVSSG GHGVNLV---
                                ---------- ---------- ---------- ---------- ---------- ----------
                                ---------- ---------- ---------- ---------- ---------- ----------
                                ---------- ---------- ---------- ---------- ---------- ----------
                                ---------- ---------- ---------- ---------- ---------- ----------
                                ---------- ---------- ---------- ---------- ---------- ----------
                                ---------- ---------- ---------- ---------- ---------- ----------
                                ---------- ---------- ---------- ---------- ---------- ----------
                                ---------- ---------- ---------- ---------- ---------- ----------
                                ---------- ---------- ---------- ---------- ---------- ----------
                                ---------- ---------- ---------- ---------- ---------- ----------
                                ---------- ---------- ---------- ---------- ---------- ----------
                                ---------- ---------- ---------- ---------- ---------- ----------
                                ---------- ---------- ---------- ---------- ---------- ----------
                                --------AA A--------- ---------- ---------- ---------- --A-------
                                -------D-- -L-------- -P-------- ---------- ---------- --------P-
                                -------E-- -Q-------- -E-------- ---------- ---------- ----------
                                -------E-- -E-------- -P-------- ---------- ---------- ----------
                                -------Y-- -L-------- -P-------- ---------- ---------- --------A-
                                -------H-- ---------- ---------- ---------- ---------- ----------
                                ---------- ---------- ---------- ---------- ---------- ----------
                                ---------- ---------- ---------- ---------- ---------- ----------
                                --------RY G--------- ---------- ---------- ---------- --A-------
                                -------HAS KD-------- ---------- ---------- ---------- ----KHG--D
                                -------HTA TD-------- ---------- ---------- ---------- -GDVEMGQGS
                                ---------- ---------- ---------- ---------- ---------- ---------E
                                ---------- ---------- ---------- ---------- ---------- ----------
                                ---------- ---------- ---------- ---------- ---------- ----------
                                ---------- ---------- ---------- ---------- ---------- ----------
                                ---------- ---------- ---------- ---------- ---------- ----------
                                ---------- ---------- ---------- ---------- ---------- ----------
                                -------P-- ---------- ---------- ---------- ---------- ----------
                                ---------- ---------- ---------- ---------- ---------- ----------
                                ---------- ---------- ---------- ---------- ---------- ----------
                                -------R-- -T-------- -T-------- ---------- ---------- ----------
                                -------R-- -G-------- -T-------- ---------- ---------- ----------

                                ---------- ---------- ---------- ---------- ---------- ----------
                                ---------- ---------- ---------- ---------- ---------- ----------
                                ---------- ---------- ---------- ---------- ---------- ----------
                                ---------- ---------- ---------- ---------- ---------- ----------
                                ---------- ---------- ---------- ---------- ---------- ----------
                                ---------- ---------- ---------- ------V--- ---------- ----------
                                ---------- ---------- ---------- ---------- ---------- ----------
                                ---------- ---------- ---------- ---------- ---------- ----------
                                -----PD--- ---------- ----T----- ------I--- --P------- ----------
                                ---------- ---------- -----R---- --RSQAVR-N WTK------- ----------
                                ---------- ---------- ---------- ---------- ---------- ----------
                                -------V-- ---------- ---------- -------F-- --D------- ----------
                                ---------- ---------- ---------- ---------- ---------- ----------
                                ---------- ---------- ---------- ---------- ---------- ----------
                                ---------- ---------- ---------- ---------- ---------- ----------
                                ---------- ---------- ---------- ---------- ---------- ----------
                                ---------- ---------- ---------- ---------- ---------- ----------
                                ---------- ---------- ---------- ---------- ---------- ----------
                                ---------- ---------- ---------- ---------- ---------- ----------
                                ---------- ---------- ---------- ---------- ---------- ----------
                                ---------- ---------- ---------- ---------- ---------- ----------
                                ---------- ---------- ---------- ---------- ---------- ----------
                                ---------- ---------- ---------- ---------- ---------- ----------
                                ---------- ---------- ---------- ---------- ---------- ----------
                                ---------- ---------- ---------- ---------- ---------- ----------
                                ---------- ---------- ---------- ---------- ---------- ----------
                                ---------- ---------- ---------- ---------- ---------- ----------
                                ---------- ---------- ---------- ---------- ---------- ----------
                                ---------- ---------- ---------- ---------- ---------- ----------
                                ---------- ---------- ---------- ---------- ---------- ----------
                                ---------- ---------- ---------- ---------- ---------- ----------
                                ---------- ---------- ---------- ------I--- ---------- ----------
                                ---------- ---------- ---------- ---------- ---------- ----------
                                ---------- ---------- ---------- ------V--- ---------- ----------
                                ---------- ---------- ---------- ---------- ---------- ----------
                                ---------- ---------- ---------- ------V--- ---------- ----------
                                ---------- ---------- ---------- ------V--- ---------- ----------
                                -------I-- ---------- ---------- -------A-- --V------- ----------
                                ---------- ---------- ---------- ---------- ---------- ----------
                                -------A-- ---------- ---------- -------A-- --V------- ----------
                                ---------- ---------- ---------- ---------- ---------- ----------
                                ---------- ---------- ---------- ---------- ---------- ----------
                                ---------- ---------- ---------- ---------- ---------- ----------
                                ---------- ---------- ---------- ---------- ---------- ----------
                                ---------- ---------- ---------- ---------- ---------- ----------
                                ADLNELKKKG SSRAYRREII RLLET----- ------LVLS ---------- ----------
                                ---------- ---------- ---------- ---------- ---------- ----------
                                ---------- ---------- ---------- ---------- ---------- ----------
                                -QMADLQK-- ---------- ----Q----- ------MS-- --M------- ----------
                                ---------- ---------- ---------- ---------- ---------- ----------
                                ---------- ---------- ---------- ---------- ---------- ----------
                                -TAKEME--- ---------- ----A----- ------I--- ---------- ----------
                                ---------- ---------- ---------- ---------- ---------- ----------
                                ---------- ---------- ---------- ---------- ---------- ----------
                                ---------- ---------- ---------- ---------- ---------- ----------
                                ---------- ---------- ---------- ---------- ---------- ----------
                                ---------- ---------- ---------- ---------- ---------- ----------
                                ---------- ---------- ---------- ---------- ---------- ----------
                                ---------- ---------- ---------- ---------- ---------- ----------
                                ---------- ---------- ---------- ---------- ---------- ----------
                                ---------- ---------- ---------- ---------- ---------- ----------
                                ---------- ---------- ---------- ---------- ---------- --------D-
                                ---------- ---------- ---------- ---------- ---------- ----------
                                ---------- ---------- ---------- ---------- ---------- ----------
                                ---------- ---------- ---------- ---------- ---------- ----------
                                ---------- ---------- ---------- ---------- ---------- ----------
                                ---------- ---------- ---------- ---------- ---------- ----------
                                ---------- ---------- ---------- ---------- ---------- ----------
                                ---------- ---------- ---------- ---------- ---------- ----------
                                -RT-LVEP-- ---------- --TLVL---- --STASAP-- ---------- ----------
                                ---------- ---------- ----V----- ---------- ---------- ----------
                                ---------- ---------- ----I----- ------V--- --P------- ----------
                                -TTREI---- ---------- ---------- ---------- ---------- ----------
                                -------P-- ---------- ---------- -------Y-- --PHPNQAAT LQSNKVSPHA
                                ---------- ---------- ---------- ---------- ---------- ----------
                                ---------- ---------- ---------- ---------- ---------- ----------
                                ---------- ---------- ---------- ---------- ---------- ----------
                                A-------V- ---------- -------YNK IENGRYSP-- ---------- ----------
                                A-------V- ---------- -----GGNKK YD---SVP-- ---------- ----------
                                R-------L- ---------- -------I-- -E---MIP-- ---------- ----------
                                ---------- ---------- ---------- ---------- ---------- ----------
                                ---------- ---------- ---------- ---------- ---------- ----------
                                ---------- ---------- ---------- ---------- ---------- ----------
                                ---------- ---------- ---------- ---------- ---------- ----------
                                ---------- ---------- ---------- ---------- ---------- ----------
                                -------N-- ---------- ---------- -------A-- ---------- ----------
                                ---------- ---------- ---------- ---------- ---------- ----------
                                ---------- ---------- ---------- ---------- ---------- ----------
                                -----I---- ---------- ---------- ---------- ---------- ----------
                                -----I---- ---------- ---------- ---------- ---------- ----------

                                ---------- ---------- ---------- ---------- ---------- ----------
                                ---------- ---------- ---------- ---------- ---------- ----------
                                ---------- ---------- ---------- ---------- ---------- ----------
                                ---------- ---------- ---------- ---------- ---------- ----------
                                ---------- ---------- ---------- ---------- ---------- ----------
                                PE-------L ---------- ---------- -----DT--- ---------- ----------
                                ---------- ---------- ---------- ---------- ---------- ----------
                                ---------- ---------- ---------- ---------- ---------- ----------
                                LG-------S -V-------- ---------T -----K--V- ---------- ----------
                                VG-------T ---------- ---------- ---------- ---------- ----------
                                ---------- ---------- ---------- ---------- ---------- ----------
                                LS-------P ---------- ---------- -----E--V- -M----H-AL F---------
                                ---G------ ---------- ---------- ---------- ---------- ----------
                                DEDP------ ---------- ---------- ---------- ---------- ----------
                                A-PA------ ---------- ---------- ---------- ---------- ----------
                                ---------- ---------- ---------- ---------- ---------- ----------
                                ---R------ ---------- ---------- ---------- ---------- ----------
                                ---------- ---------- ---------- ---------- ---------- ----------
                                ---------- ---------- ---------- ---------- ---------- ----------
                                ---------- ---------- ---------- ---------- ---------- ----------
                                ---------- ---------- ---------- ---------- ---------- ----------
                                ---------- ---------- ---------- ---------- ---------- ----------
                                ---------- ---------- ---------- ---------- ---------- ----------
                                ---------- ---------- ---------- ---------- ---------- ----------
                                ---------- ---------- ---------- ---------- ---------- ----------
                                ---------- ---------- ---------- ---------- ---------- ----------
                                ---------- ---------- ---------- ---------- ---------- ----------
                                ---------- ---------- ---------- ---------- ---------- ----------
                                ---------- ---------- ---------- ---------- ---------- ----------
                                ---------- ---------- ---------- ---------- ---------- ----------
                                ---------- ---------- ---------- ---------- ---------- ----------
                                AR-------L ---------- ---------- -----ELRVM TL-------- ----------
                                -E-------V ---------- ---------- -----ETR-- ---------- ----------
                                LE-------G ---------- ---------- -----ETS-- ---------- ----------
                                -G-------- ---------- ---------- ---------- ---------- ----------
                                LE-------A ---------- ---------- -----KTEIQ GL-------- ----------
                                AR-------L ---------- ---------- -----ESRIM TL-------- ----------
                                SG-------V ---------- ---------P ATGQRS--V- -G----E--I AVTMQAAPVM
                                ---------- ---------- ---------- ---------- ---------- ----------
                                NG-------T ---------- ---------- -----A--A- -E-------- ----------
                                ---------- ---------- ---------- ---------- ---------- ----------
                                VNSG-----D ---------- ---------- ------QELM ---------- ----------
                                ---------- -HNRI----- -V-QPKQ--- ---------- ---------- ----------
                                ---------- ---------- -------K-N ---------- ---------- ----------
                                ---------- ---------- -------S-Q ---------- ---------- ----------
                                EG-------L -ARKYDSSES DQDSDGSDSD DDESNS--R- -KNRRGHHHS KRSH------
                                ---------- ---------- ------AE-- ---------- ---------- ----------
                                ---------- ---------- ---------- ---------- V--------- ----------
                                SG-------T -H-------- ---------S -----K--L- ---------- ----------
                                ---------- -HIRA----- ------LK-- ---NKQ--V- ---------- ----------
                                ---------- ---------- ---------- ---------- ---------- ----------
                                ---------- ---------- ---------- ---------- ---------- ----------
                                ---------- ---------- ---------- ---------- ---------- ----------
                                ---------- ---------- ---------- ---------- ---------- ----------
                                ---------- ---------- ---------- ---------- ---------- ----------
                                ---------- ---------- ---------- ---------- ---------- ----------
                                ---------- D--------- ---------- ---------- ---------- ----------
                                ---------- G--------- ---------- ---------- ---------- ----------
                                ---------- ---------- ---------- ---------- ---------- ----------
                                ---------- ---------- ---------- ---------- ---------- ----------
                                ---------- ---------- ---------- ---------- V--------- ----------
                                -A-TAYQLAS S--------- ---------- -------GLL TVK------- ----------
                                ---------- ---------- ---------- ---------- ---------- ----------
                                ---------- ---------- ---------- ---------- ---------- ----------
                                ---------- ---------- ---------- ---------- ---------- ----------
                                ---------- ---------- ---------- ---------- ---------- ----------
                                HG-------T ---------- ---------- ---------- ---------- ----------
                                ---------- ---------- ---------- ---------- ---------- ----------
                                ---------- ---------- ---------- -----V---- ---------- ----------
                                -G-------A -W-------- ---------R -----S--V- ------H--- ----------
                                ---------- ---------- ---------G -----E---- ---------- ----------
                                SE-------I -A-------- ---------T -----E--M- ---------- ----------
                                ---------- ---------- ---------- ---------- ---------- ----------
                                NG-------K ---------- ---------- HDTSKQ--L- -G----D--- ----------
                                ---------- ---------- ---------- ---------- ---------- ----------
                                ---------- ---------- ---------- ---------- ---------- ----------
                                ---------- ---------- ---------- -----T--L- ---------- ----------
                                ---------- D--------- ---------- ---------- ---------- ----------
                                RS-------S DEA------- ---------- ---------- ---------- ----------
                                QG-------S NHS------- ---------- -----K--L- ---------- ----------
                                ---------- ---------- ---------- ---------- ---------- ----------
                                ---------- ---------- ---------- ---------- ---------- ----------
                                ---------- ---------- ---------- ---------- ---------- ----------
                                RG-------K ---------- ---------- -----Q---- ---------- ----------
                                ---------- ---------- ---------- ---------- ---------- ----------
                                -G-------S ---------- ---------- -----S--L- -M-------- ----------
                                ---------- ---------- ---------- ---------- ---------- ----------
                                ---------- ---------- ---------- ---------- ---------- ----------
                                RK-------A ---------- ---------- -----N--F- -S----A--- ----------
                                RQ-------Q ---------- ---------- -----H--F- -G----G--- ----------

                                ---------- ---------- ---------- ---------- ---------- ----------
                                ---------- ---------- ---------- ---------- ---------- ----------
                                ---------- ---------- ---------- ---------- ---------- ----------
                                ---------- ---------- ---------- ---------- ---------- ----------
                                ---------- ---------- ---------- ---------- ---------- ----------
                                ---------- ---------- ---------- ---------- ---------- ----------
                                ---------- ---------- ---------- ---------- ---------- ----------
                                ---------- ---------- ---------- ---------- ---------- ----------
                                ---------- ---------- ---------- ---------- ---------- ----------
                                ---------- ---------- ---------- ---------- ---------- ----------
                                ---------- ---------- ---------- ---------- ---------- ----------
                                ---------- ---VMP---- ---------- ---------- ---------- ----------
                                ---------- ---------- ---------- ------A--- ---------- --------E-
                                ---------- ---------- ---------- ------T--- ---------- --------N-
                                ---------- ---------- ---------- ------S--- ---------- --------R-
                                ---------- ---------- ---------- ---------- ---------- ----------
                                ---------- ---------- ---------- ---------- ---------- ----------
                                ---------- ---------- ---------- ---------- ---------- ----------
                                ---------- ---------- ---------- ---------- ---------- ----------
                                ---------- ---------- ---------- ---------- ---------- ----------
                                ---------- ---------- ---------- ---------- ---------- ----------
                                ---------- ---------- ---------- ---------- ---------- ----------
                                ---------- ---------- ---------- ---------- ---------- ----------
                                ---------- ---------- ---------- ---------- ---------- ----------
                                ---------- ---------- ---------- ---------- ---------- ----------
                                ---------- ---------- ---------- ---------- ---------- ----------
                                ---------- ---------- ---------- ---------- ---------- ----------
                                ---------- ---------- ---------- ---------- ---------- ----------
                                ---------- ---------- ---------- ---------- ---------- ----------
                                ---------- ---------- ---------- ---------- ---------- ----------
                                ---------- ---------- ---------- ---------- ---------- ----------
                                ---------- ---------- ---------- ---------- ---------- ----------
                                ---------- ---------- ---------- ---------- ---------- ----------
                                ---------- ---------- ---------- ---------- ---------- ----------
                                ---------- ---------- ---------- ---------- ---------- ----------
                                ---------- ---------- ---------- ---------- ---------- ----------
                                ---------- ---------- ---------- ---------- ---------- ----------
                                ASSAPVMGMH AAAATP---- ---------- ---------I DTPLFADG-- ----------
                                ---------- ---------- ---------- ---------- ---------- ----------
                                ---------- -----E---- ---------- ---------- ---------- ----------
                                ---------- ---------- ---------- ---------- ---------- ----------
                                ---------- ---------- ---------- ------VQCT VCSTIEDKLR YSHQELKKQI
                                ---------- ---------- -DNKYH---- ---------- ---------- ----------
                                ---------- ---------- ------N--- ---------- ---------- ----------
                                ---------- ---------- ---------- ---------- ---------- ----------
                                ---------- -----HKNNN NNNRKD---- ---------- ---------- ----------
                                ---------- ---------- ---KRD---- ---------- ---------- ----------
                                ---------- ---------- ---------- ---------- ---------- ----------
                                ---------- --ANLG---- ---------- ---------K SEA-DEDD-- ----------
                                ---------- ---------- -----G---- ---------- ---------- ----------
                                ---------- ---------- ---------- ---------- ---------- ----------
                                ---------- ---------- ---------- ---------- -------P-- ----------
                                ---------- ---------- ---------- ---------- ---------- ----------
                                ---------- ---------- ------E--- ----AL---- ---------- ----------
                                ---------- ---------- SNSWHDK--- -----C---- ---------- ----------
                                ---------- ---------- ------EQGE KTEHIFLYGT MKQGFHNA-- ----------
                                ---------- ---------- ---------- ---------- ---------- ----------
                                ---------- ---------- ---------- ---------- ---------- ----------
                                ---------- ---------- ---------- ---------- ---------- ----------
                                ---------- ---------- ---------- ---------- ---------- ----------
                                ---------- ---------- ---------- ---------- ---------- ----------
                                ---------- ---------- ---------- ---------- ---------- ----------
                                ---------- ---------- ---------- ---------- ---------- ----------
                                ---------- ---------- ---------- ---------- ---------- ----------
                                ---------- ---------- ---------- ---------- ---------- ----------
                                ---------- ---------- ---------- ---------- ---------- ----------
                                ---------- ---------- ---------- ---------- ---------- ----------
                                ---------- ---------- ---------- ---------- ---------- ----------
                                ---------- ---------- ---------- ---------- ---------- ----------
                                ---------- ---------- ---------- ---------- IAL-AASQ-- ----------
                                ---------- ---------- ---------- ---------- ---------- ----------
                                ---------- ---------- ---------- ---------- ---------- ----------
                                ---------- ---------- ---------- ---------- ----ITDG-- ----------
                                ---------- ---------- ---------- ---------- VELALDAS-- ----------
                                ---------- ---------- ---------- ---------- ---------- ----------
                                ---------- ---------- ---------- ---------- ---------- ----------
                                ---------- ----NPI--- ---------- ---------- ---------- ----------
                                ---------- ---------- ---------- ---------- ---------- ----------
                                ---------- ---------- ---------- ---------- ---------- ----------
                                ---------- ----SRS--- ---------- ---------- ---------- ----------
                                ---------- ---------- ---------- ---------- ---------- ----------
                                ---------- ---------- ---------- ---------- ---------- ----------
                                ---------- ---------- ---------- ---------- ---------- ----------
                                ---------- ---------- ---------- ---------- ---------- ----------
                                ---------- ---------- ---------- ---------- ---------- ----------
                                ---------- ---------- ---------- ---------- ---------- ----------
                                ---------- ---------- ---------- ---------- ---------- ----------
                                ---------- ---------- ---------- ---------- ---------- ----------
                                ---------- ---IRP---- ---------- ---------V ---------- ----------
                                ---------- ---R-E---- ---------- ---------L ---------- ----------

                                ---------- ---------- ---------- ---------- ---------- ----------
                                ---------- ---------- ---------- ---------- ---------- ----------
                                ---------- ---------- ---------- ---------- ---------- ----------
                                ---------- ---------- ---------- ---------- ---------- ----------
                                ---------- ---------- ---------- ---------- ---------- ----------
                                ---------- ---------- ---------- ---------- ---------- ----------
                                ---------- ---------- ---------- ---------- ---------- ----------
                                ---------- ---------- ---------- ---------- ---------- ----------
                                ---------- ---------- ---------- ---------- ---------- ----------
                                ---------- ---------- ---------- ---------- ---------- ----------
                                ---------- ---------- ---------- ---------- ---------- ----------
                                ---------- ---------- ---------- ---------- ---------- ----------
                                ---------- ---------- ---------- ---------- ---------- ----------
                                ---------- ---------- ---------- ---------- ---------- ----------
                                ---------- ---------- ---------- ---------- ---------- ----------
                                ---------- ---------- ---------- ---------- ---------- ----------
                                ---------- ---------- ---------- ---------- ---------- ----------
                                ---------- ---------- ---------- ---------- ---------- ----------
                                ---------- ---------- ---------- ---------- ---------- ----------
                                ---------- ---------- ---------- ---------- ---------- ----------
                                ---------- ---------- ---------- ---------- ---------- ----------
                                ---------- ---------- ---------- ---------- ---------- ----------
                                ---------- ---------- ---------- ---------- ---------- ----------
                                ---------- ---------- ---------- ---------- ---------- ----------
                                ---------- ---------- ---------- ---------- ---------- ----------
                                ---------- ---------- ---------- ---------- ---------- ----------
                                ---------- ---------- ---------- ---------- ---------- ----------
                                ---------- ---------- ---------- ---------- ---------- ----------
                                ---------- ---------- ---------- ---------- ---------- ----------
                                ---------- ---------- ---------- ---------- ---------- ----------
                                ---------- ---------- ---------- ---------- ---------- ----------
                                ---------- ---------- ---------- ---------- ---------- ----------
                                ---------- ---------- ---------- ---------- ---------- ----------
                                ---------- ---------- ---------- ---------- ---------- ----------
                                ---------- ---------- ---------- ---------- ---------- ----------
                                ---------- ---------- ---------- ---------- ---------- ----------
                                ---------- ---------- ---------- ---------- ---------- ----------
                                -HA------- ---------- ---------- ---------- ---------- ----------
                                ---------- ---------- ---------- ---------- ---------- ----------
                                ---------- ---------- ---------- ---------- ---------- ----------
                                ---------- ---------- ---------- ---------- ---------- ----------
                                TEKFSELEKK NLTD------ ---------- ---------- ---------- ----------
                                ---------- ---------- ---------- ---------- ---------- ----------
                                ---------- ---------- ---------- ---------- ---------- ----------
                                ---------- ---------- ---------- ---------- ---------- ----------
                                ---------- ---------- ---------- ---------- ---------- ----------
                                ---------- ---------- ---------- ---------- ---------- ----------
                                ---------- ---------- ---------- ---------- ---------- ----------
                                -DE------- ---------- ---------- ---------- ---------- ----------
                                ---------- ---------- ---------- ---------- ---------- ----------
                                ---------- ---------- ---------- ---------- ---------- ----------
                                -PE------- ---------- ---------- ---------- ---------- ----------
                                ---------- ---------- ---------- ---------- ---------- ----------
                                ---------- ---TP----- ---------- -S-------- ---------- ----------
                                ---------- ---VP----- ---------- -R-------- --PAIGGCRP WHANSSPMPW
                                -QHLL----- ---DLMARYN GTHAGEGTAD LLLFVDMYGC PYAAFNSAYG RGEKSSPKPV
                                ---------- ---------- ---------- ---------- ---------- ----------
                                ---------- ---------- ---------- ---------- ---------- ----------
                                ---------- ---------- ---------- ---------- ---------- ----------
                                ---------- ---------- ---------- ---------- ---------- ----------
                                ---------- ---------- ---------- ---------- ---------- ----------
                                ---------- ---------- ---------- ---------- -HRLV----- ----------
                                ---------- ---------- ---------- ---------- ---------- ----------
                                ---------- ---------- ---------- ---------- ---------- ----------
                                ---------- ---------- ---------- ---------- ---------- ----------
                                ---------- ---------- ---------- ---------- ---------- ----------
                                ---------- ---------- ---------- ---------- ---------- ----------
                                ---------- ---------- ---------- ---------- ---------- ----------
                                ---------- ---------- ---------- ---------- ---------- ----------
                                -SS------- ---------- ---------- ---------- ---------- ----------
                                ---------- ---------- ---------- ---------- ---------- ----------
                                ---------- ---------- ---------- ---------- ---------- ----------
                                -IE------- ---------- ---------- ---------- ---------- ----------
                                -LP------- ---------- ---------- ---------- ---------- ----------
                                ---------- ---------- ---------- ---------- ---------- ----------
                                ---------- ---------- ---------- ---------- ---------- ----------
                                -LDA------ ---------- ---------- ---------- ---------- ----------
                                ---------- ---------- ---------- ---------- ---------- ----------
                                ---------- ---------- ---------- ---------- ---------- ----------
                                -NH------- ---------- ---------- ---------- ---------- ----------
                                ---------- ---------- ---------- ---------- ---------- ----------
                                ---------- ---------- ---------- ---------- ---------- ----------
                                ---------- ---------- ---------- ---------- ---------- ----------
                                ---------- ---------- ---------- ---------- ---------- ----------
                                ---------- ---------- ---------- ---------- ---------- ----------
                                ---------- ---------- ---------- ---------- ---------- ----------
                                ---------- ---------- ---------- ---------- ---------- ----------
                                ---------- ---------- ---------- ---------- ---------- ----------
                                -DD------- ---------- ---------- ---------- ---------- ----------
                                -DD------- ---------- ---------- ---------- ---------- ----------

                                ---------- ---------- ---------- ---------- ---------- ----------
                                ---------- ---------- ---------- ---------- ---------- ----------
                                ---------- ---------- ---------- ---------- ---------- ----------
                                ---------- ---------- ---------- ---------- ---------- ----------
                                ---------- ---------- ---------- ---------- ---------- ----------
                                ---------- ---------- ---------- ---------- ---------- ----------
                                ---------- ---------- ---------- ---------- ---------- ----------
                                ---------- ---------- ---------- ---------- ---------- ----------
                                ---------- ---------- ---------- ---------- ---------- ----------
                                ---------- ---------- AV-------- ---------- ----RA---- ----------
                                ---------- ---------- ---------- ---------- ---------- ----------
                                ---------- ---------- ---------- ---------- ---------- ----------
                                ---------- ---------- ---------- ---------- ---------- ----------
                                ---------- ---------- ---------- ---------- ---------- ----------
                                ---------- ---------- ---------- ---------- ---------- ----------
                                ---------- ---------- ---------- ---------- ---------- ----------
                                ---------- ---------- ---------- ---------- ---------- ----------
                                ---------- ---------- ---------- ---------- ---------- ----------
                                ---------- ---------- ---------- ---------- ---------- ----------
                                ---------- ---------- ---------- ---------- ---------- ----------
                                ---------- ---------- ---------- ---------- ---------- ----------
                                ---------- ---------- ---------- ---------- ---------- ----------
                                ---------- ---------- ---------- ---------- ---------- ----------
                                ---------- ---------- ---------- ---------- ---------- ----------
                                ---------- ---------- ---------- ---------- ---------- ----------
                                ---------- ---------- ---------- ---------- ---------- ----------
                                ---------- ---------- ---------- ---------- ---------- ----------
                                ---------- ---------- ---------- ---------- ---------- ----------
                                ---------- ---------- ---------- ---------- ---------- ----------
                                ---------- ---------- ---------- ---------- ---------- ----------
                                ---------- ---------- ---------- ---------- ---------- ----------
                                ---------- ---------- ---------- ---------- ---------- ----------
                                ---------- ---------- ---------- ---------- ---------- ----------
                                ---------- ---------- ---------- ---------- ---------- ----------
                                ---------- ---------- ---------- ---------- ---------- ----------
                                ---------- ---------- ---------- ---------- ---------- ----------
                                ---------- ---------- ---------- ---------- ---------- ----------
                                ---------- ---------- ME-------- ---------- ----N----- ----------
                                ---------- ---------- ---------- ---------- ---------- ----------
                                ---------- ---------- ---------- ---------- ---------- ----------
                                ---------- ---------- ---------- ---------- ---------- ----------
                                ---------- ------LS-- ---------- ---------- ------L--- ----------
                                ---------- ------KQ-- ---------- ---------- ------LP-- ----------
                                ---------- ---------- ---------- ---------- ---------- ----------
                                ---------- ---------- ---------- ---------- ---------- ----------
                                ---------- ------EV-- ---------- ---------- ------IP-- ----------
                                ---------- ------ES-- ---------- ---------- ------MP-- ----------
                                ---------- ---------- ---------- ---------- ---------- ----------
                                ---------- ---------- ---------- ---------- ---------- ----------
                                ---------- ------KV-- ---------- ---------- ------VP-- ----------
                                ---------- ---------- ---------- ---------- ---------- ----------
                                ---------- ---------- ---------- ---------- ---------- ----------
                                ---------- ---------- ---------- ---------- ---------- ----------
                                ---------- ---------- ---------- ---------- ---------- ----------
                                EGGGGARGFL LGEVLGAVVA ---------- ---------- ---------- ----------
                                ---------- ----KGELVR FE-------- ---------- ----SGMPPE LLAKLDEFEQ
                                ---------- ---------- ---------- ---------- ---------- ----------
                                ---------- ---------- ---------- ---------- ---------- ----------
                                ---------- ---------- ---------- ---------- ---------- ----------
                                ---------- ---------- ---------- ---------- ---------- ----------
                                ---------- ---------- ---------- ---------- ---------- ----------
                                ---------- ---------- --------VV TGCQESSGP- ---------- ----------
                                ---------- ---------- ---------- ---------- ---------- ----------
                                ---------- ---------- ---------- ---------- ---------- ----------
                                ---------- ---------- ---------- ---------- ---------- ----------
                                ---------- ---------- ---------- ---------- ---------- ----------
                                ---------- ---------- ---------- ---------- ---------- ----------
                                ---------- ---------- ---------- ---------- ---------- ----------
                                ---------- ---------- ---------- ---------- -DY------- ----------
                                ---------- ---------K QV-------- ---------- ----AC---- ----------
                                ---------- ---------- ---------- ---------- ---------- ----------
                                ---------- ---------- ---------- ---------- ---------- ----------
                                ---------- ---------- LP-------- ---------- ----E----- ----------
                                ---------- ---------- SG-------- ---------- ----A----- ----------
                                ---------- ---------- ---------- ---------- ---------- ----------
                                ---------- ---------- ---------- ---------- ---------- ----------
                                ---------- ---------- -ASRLGAFL- -------HPF EEG------- ----------
                                ---------- ---------- ---------- ---------- ---------- ----------
                                ---------- ---------- ---------- ---------- ---------- ----------
                                ---------- ---------- ---------- ---------- --SNR-LN-- ----------
                                ---------- ---------- ---------- ---------- ---------- ----------
                                ---------- ---------- ---------- ---------- ---------- ----------
                                ---------- ---------- ---------- ---------- ---------- ----------
                                ---------- ---------- ---------- ---------- ---------- ----------
                                ---------- ---------- ---------- ---------- ---------- ----------
                                ---------- ---------- ---------- ---------- ---------- ----------
                                ---------- ---------- ---------- ---------- ---------- ----------
                                ---------- ---------- ---------- ---------- ---------- ----------
                                ---------- ---------- FD-------- ---------- ----AL---- ----------
                                ---------- ---------- FA-------- ---------- ----AL---- ----------

                                ---------- ---------- ---------- ---------- ---------- ----------
                                ---------- ---------- ---------- ---------- ---------- ----------
                                ---------- ---------- ---------- ---------- ---------- ----------
                                ---------- ---------- ---------- ---------- ---------- ----------
                                ---------- ---------- ---------- ---------- ---------- ----------
                                ---------- ---------- ---------- ---------- ---------- ----------
                                ---------- ---------- ---------- ---------- ---------- ----------
                                ---------- ---------- ---------- ---------- ---------- ----------
                                ---------- ---------- ---------- ---------- ---------- ----------
                                ---------- ---------- ---------- ----A----- ---------- ----------
                                ---------- ---------- ---------- ---------- ---------- ----------
                                ---------- ---------- ---------- ---------- ---------- ----------
                                ---------- ---------- ---------- ---------- ---------- ----------
                                ---------- ---------- ---------- ---------- ---------- ----------
                                ---------- ---------- ---------- ---------- ---------- ----------
                                ---------- ---------- ---------- ---------- ---------- ----------
                                ---------- ---------- ---------- ---------- ---------- ----------
                                ---------- ---------- ---------- ---------- ---------- ----------
                                ---------- ---------- ---------- ---------- ---------- ----------
                                ---------- ---------- ---------- ---------- ---------- ----------
                                ---------- ---------- ---------- ---------- ---------- ----------
                                ---------- ---------- ---------- ---------- ---------- ----------
                                ---------- ---------- ---------- ---------- ---------- ----------
                                ---------- ---------- ---------- ---------- ---------- ----------
                                ---------- ---------- ---------- ---------- ---------- ----------
                                ---------- ---------- ---------- ---------- ---------- ----------
                                ---------- ---------- ---------- ---------- ---------- ----------
                                ---------- ---------- ---------- ---------- ---------- ----------
                                ---------- ---------- ---------- ---------- ---------- ----------
                                ---------- ---------- ---------- ---------- ---------- ----------
                                ---------- ---------- ---------- ---------- ---------- ----------
                                ---------- ---------- ------ESNI A--------- ---------- ----------
                                ---------- ---------- ---------- ---------- ---------- ----------
                                ---------- ---------- ---------- ---------- ---------- ----------
                                ---------- ---------- ---------- ---------- ---------- ----------
                                ---------- ---------- ------KNRI DA-------- ---------- ----------
                                ---------- ---------- ------ESRV A--------- ---------- ----------
                                ---------- ---------- ---------- ---------- ---------- ----------
                                ---------- ---------- ---------- ---------- ---------- ----------
                                ---------- ---------- ---------- ---------- ---------- ----------
                                ---------- ---------- ---------- ---------- ---------- ----------
                                ---------- ---------- ---------- ---------- ---------- ----------
                                --SD------ ---------- ---------- --------DE ---------- -----E----
                                ---------- --------ID GE----K--- -I-------- GMIELQNGAS ----------
                                ---------- ---------- NY----Q--- -L-------- QNL------- ----------
                                --EK------ ---------- ---------- --------K- ---------- ----------
                                --TT------ ---------- ---------- --------S- ---------- ----------
                                ---------- ---------- ---------- ---------- ---------- ----------
                                ---------- ---------- ---------- ---------- ---------- ----------
                                --AE------ ---------- ---------- --------DG ---------- -----KAPKY
                                ---------- ---------- ---------- ---------- ---------- ----------
                                ---------- ---------- ---------- ---------- ---------- ----------
                                ---------- ---------- ---------- ---------- ---------- ----------
                                ---------- --------XD AT----D--- -A-------- ---------- ----------
                                ---------- --------R- -L----E--- -Y-------- ---------- ----------
                                VGQN-----R YQRRCMMVRD SSGKSVE--- -AIVYGTEAG RVPGLLQGAF ELLSEYSLDF
                                ---------- ---------- ---------- ---------- ---------- ----------
                                ---------- ---------- ---------- ---------- ---------- ----------
                                ---------- ---------- ---------- ---------- ---------- ----------
                                ---------- ---------- ---------- ---------- ---------- ----------
                                ---------- ---------- ---------- ---------- ---------- ----------
                                --MD------ ---------- ---------- --------GG ---------- -----T----
                                ---------- ---------- ---------- ---------- ---------- ----------
                                ---------- ---------- ---------- ---------- ---------- ----------
                                ---------- ---------- ---------- ---------- ---------- ----------
                                ---------- ---------- ---------- ---------- ---------- ----------
                                ---------- ---------- ---------- ---------- ---------- ----------
                                ---------- ---------- ---------- ---------- ---------- ----------
                                ---------- ---------- -----TT--- ---------- ---------- ----------
                                ---------- ---------- ---------- ----S----- ---------- ----------
                                ---------- ---------- ---------- ---------- ---------- ----------
                                ---------- ---------- ---------- ---------- ---------- ----------
                                ---------- ---------- ---------- ---------- ---------- ----------
                                ---------- ---------- ---------- ---------- ---------- ----------
                                ---------- ---------- ---------- ---------- ---------- ----------
                                ---------- ---------- ---------- ---------- ---------- ----------
                                ---------- ---------- -----AK--- -S-------- ---------- ----------
                                ---------- ---------- ---------- ---------- ---------- ----------
                                ---------- ---------- ---------- ---------- ---------- ----------
                                --ASNHSNRL NASNHSNRLN -----AS--- -N-------- ---------- ----------
                                ---------- ---------- ---------- ---------- ---------- ----------
                                ---------- ---------- ---------- ---------- ---------- ----------
                                ---------- ---------- ---------- ---------- ---------- ----------
                                ---------- ---------- ---------- ---------- ---------- ----------
                                ---------- ---------- ---------- ---------- ---------- ----------
                                ---------- ---------- ---------- ---------- ---------- ----------
                                ---------- ---------- ---------- ---------- ---------- ----------
                                ---------- ---------- ---------- ---------- ---------- ----------
                                ---------- ---------- ---------- ----K----- ---------- ----------
                                ---------- ---------- ---------- ----D----- ---------- ----------

                                ---------- ---------- ---------- ---------- ---------- ----------
                                ---------- ---------- ---------- ---------- ---------- ----------
                                ---------- ---------- ---------- ---------- ---------- ----------
                                ---------- ---------- ---------- ---------- ---------- ----------
                                ---------- ---------- ---------- ---------- ---------- ----------
                                ---------- ---------- ---------- ---------- ---------- ----------
                                ---------- ---------- ---------- ---------- ---------- ----------
                                ---------- ---------- ---------- ---------- ---------- ----------
                                ---------- ---------- ---------- ---------- SP-------- ----------
                                ---------- ---SLLRR-- ---------- ---------- ---------A ----------
                                ---------- ---------- ---------- ---------- ---------- ----------
                                ---------- ---------- ---------- ---------- ---------- ----------
                                ---------- ---------- ---------- ---------- ---------- A---DREV--
                                ---------- ---------- ---------- ---------- ---------- T---DAPG--
                                ---------- ---------- ---------- ---------- ---------S G---EKIL--
                                ---------- ---------- ---------- ---------- ---------- ----------
                                ---------- ---------- ---------- ---------- ---------- ----EEQV--
                                ---------- ---------- ---------- ---------- ---------- ----------
                                ---------- ---------- ---------- ---------- ---------- ----------
                                ---------- ---------- ---------- ---------- ---------- ----------
                                ---------- ---------- ---------- ---------- ---------- ----------
                                ---------- ---------- ---------- ---------- ---------- ----------
                                ---------- ---------- ---------- ---------- ---------- ----------
                                ---------- ---------- ---------- ---------- ---------- ----------
                                ---------- ---------- ---------- ---------- ---------- ----------
                                ---------- ---------- ---------- ---------- ---------- ----------
                                ---------- ---------- ---------- ---------- ---------- ----------
                                ---------- ---------- ---------- ---------- ---------- ----------
                                ---------- ---------- ---------- ---------- ---------- ----------
                                ---------- ---------- ---------- ---------- ---------- ----------
                                ---------- ---------- ---------- ---------- ---------- ----------
                                ---------- ---------- ---------- ---------- --------A- ----------
                                ---------- ---------- ---------- ---------- ---------- ----------
                                ---------- ---------- ---------- ---------- ---------- ----------
                                ---------- ---------- ---------- ---------- ---------- ----------
                                ---------- ---------- ---------- ---------- --------AV ----------
                                ---------- ---------- ---------- ---------- --------A- ----------
                                ---------- ---------- ----AARP-- --V----QP- --------MV ----------
                                ---------- ---------- ---------- ---------- ---------- ----------
                                ---------- ---------- ---------- ---------- ---------- ----------
                                ---------- ---------- ---------- ---------- ---------- ----------
                                ---------- ---------- ---------- ---------- ---------A KDQNEKQVNE
                                ---------E DEF------- ---------- ---------- --------K- ----------
                                ---------- N--------T ---------- ---------- ---------I ----------
                                ---------- ---------Q ---------- ---------- ---------C ----------
                                ---------E QEI------- ---------- ---------- --------KI ----------
                                ---------- DH-------- ---------- ---------- ---------- ----------
                                ---------- ---------- ---------- ---------- ---------- ----------
                                ---------- -----DTQ-- ---------- ---------- ---------- ----------
                                SR-------T GT-------- ---------- ---------- --------VM ----------
                                ---------- ---------- ---------- ---------- ---------- ----------
                                ---------- -----SAR-- ----G----- ---------- ---------- ----------
                                ---------- ---------- ---------- ---------- ---------- ----------
                                ---R------ ---------- ---------- ---------- ---------- ----------
                                ---------- ---------- ---------- ---------- ---------- ----------
                                HTSKYVAREK RDITFKQSWG GYVNARS--- ---------- --------EI ----------
                                ---------- ---------- ---------- ---------- ---------- ----------
                                ---------- ---------- ---------- ---------- ---------- ----------
                                ---------- ---------- ---------- ---------- ---------- ----------
                                ---------- ---------- ---------- ---------- ---------- ----------
                                ---------- ---------- ---------- ---------- ---------- ----------
                                ---------- ---------- ---------- ---------- RS------LS ----------
                                ---------- ---------- ---------- ---------- ---------- ----------
                                ---------- ---------- ---------- ---------- ---------- ----------
                                ---------- ---------- ---------- ---------- ---------- ----------
                                ---------- ---------- ---------- ---------- ---------- ----------
                                ---------- ---------- ---------- ---------- ---------- ----------
                                ---------- ---------- ---------- ---------- ---------- ----------
                                ---------- ---------- ---------- ---------- ---------- ----------
                                ---------- ---PLVRA-- ----F----- ---------- V------CML ----------
                                ---------- ---------- ---------- ---------- ---------- ----------
                                ---------- ---------- ---------- ---------- KP-------- ----------
                                ---------- -----KRH-- ----K----- ---------- KH-------- ----------
                                ---------- ---------- ----SEPPLI KVSEPASETS PSEEPKPPNL ----------
                                ---------- ---------- ---------- ---------- ---------- ----------
                                ---------- ---------- ---------- ---------- ---------- ----------
                                ---------- ---------- ---------- ---------- --------LI ----------
                                ---------- ---------- ---------- ---------- ---------- ----------
                                ---------- ---------- ---------- ---------- ---------- ----------
                                ---------- ---------- ---------- ---------- --------HS ----------
                                ---------- ---------- ---------- ---------- ---------- ----------
                                ---------- ---------- ---------- ---------- ---------- ----------
                                ---------- ---------- ---------- ---------- ---------- ----------
                                ---------- ---------- ---------- ---------- ---------- ----------
                                ---------- ---------- ---------- ---------- ---------- ----------
                                ---------- ---------- ---------- ---------- ---------V ----------
                                ---------- ---------- ---------- ---------- ---------- ----------
                                ---------- ---------- ---------- ---------- ---------- ----------
                                ---------- ---------- ---------- ---------- ---------- ----------
                                ---------- ---------- ---------- ---------- ---------N ----------

                                ---------- ---------- ---------- ---------- ---------- --E-----
                                ---------- ---------- ---------- ---------- ---------- --A-----
                                ---------- ---------- ---------- ---------- ---------- --H-----
                                ---------- ---------- ---------- ---------- ---------- --E-----
                                ---------- ---------- ---------- ---------- ---------- --A-----
                                ---------- ---------- ---------- ---------- ---------- --E-----
                                ---------- ---------- ---------- ---------- ---------- -AA-----
                                ---------- ---------- ---------- ---------- ---------- --A-----
                                ---------- ---------- ------L--- ---------- ---------- -------M
                                ---------- ---------- ASA---G--- ------Q--N -----TS-V- -N-----N
                                ---------- ---------- ---------- ---------- ---------- --------
                                ---------- ---------- ---------- ---------- ---------- --------
                                ---------- ---------- ---------- ---------- ---------S GATH----
                                ---------- ---------- ---------- ---------- ---------P GT-A----
                                ---------- ---------- ---------- ---------- ---------- -N-E----
                                ---------- ---------- ---------- ---------- ---------- --E-----
                                ---------- ---------- ---------- ---------- ---------- NEL-----
                                ---------- ---------- ---------- ---------- ---------- --------
                                ---------- ---------- ---------- ---------- ---------- --------
                                ---------- ---------- ---------- ---------- ---------- --------
                                ---------- ---------- ---------- ---------- ---------- --H-----
                                ---------- ---------- ---------- ---------- ---------- --H-----
                                ---------- ---------- ---------- ---------- ---------- --H-----
                                ---------- ---------- ---------- ---------- ---------- --E-----
                                ---------- ---------- ---------- ---------- ---------- --Q-----
                                ---------- ---------- ---------- ---------- ---------- --A-----
                                ---------- ---------- ---------- ---------- ---------- --A-----
                                ---------- ---------- ---------- ---------- ---------- --A-----
                                ---------- ---------- ---------- ---------- ---------- --D-----
                                ---------- ---------- ---------- ---------- ---------- --------
                                ---------- ---------- ---------- ---------- ---------- --A-----
                                ---------- ---------- ---------- ------TQNR ETGEKPE-S- -IA-----
                                ---------- ---------- ---------- ---------- ---------- --T-----
                                ---------- ---------- ---------- ---------- ---------- --T-----
                                ---------- ---------- ---------- ---------- ---------- --H-----
                                ---------- ---------- ---------- ------LSAK --------S- -EG-----
                                ---------- ---------- ---------- ------VQAQ NIQEKPE-S- -QT-----
                                ---------- ---------- -A----G--- ------A--G ---------- -N-----V
                                ---------- ---------- ---------- ---------- ---------- --------
                                ---------- ---------- ---------- ---------- ---------- --------
                                ---------- ---------- ---------- ---------- ---------- --------
                                LKEKVKHLED QIQNLINS-- ------L--- --------NN -----SQ-LE LA-K----
                                ---------- ---------- ----Q----- ---------- --------E- -P-----I
                                ---------- ---------- SYQT-SS--- -----A---- --------V- -K-----N
                                ---------- ---------- NQNPEQQ--- -----P---- --------I- -D-----T
                                ---------- ---------- -P--D----- ---------- --------S- -S-----N
                                ---------- ---------- ---------- ---------- ---------- -Q-----Q
                                ---------- ---------- ---------- ---------- ---------- --L-----
                                ---------- ---------- ------R--- ------K--D ------N--- -I-----Q
                                ---------- ---------- -V--D----- -----GR--D -----SDSD- -S-----D
                                ---------- ---------- ---------- ---------- ---------- -------A
                                ---------- ---------- ------T--- ------E--N ------N--- -V-----H
                                ---------- ---------- ---------- ---------- ---------- -------N
                                ---------- ---------- ---------- ---------- --------A- -L-----A
                                ---------- ---------- ---------- ---------- --------L- -Q-----X
                                ---------- ---------- SPSPA-T--- -----Q---- --------V- -E-----I
                                ---------- ---------- ---------- ---------- -DE--KE-A- -AV-----
                                ---------- ---------- ---------- ---------- -SG--EK-L- -QV-----
                                ---------- ---------- ---------- ---------- -VN--TE-A- -AL-----
                                ---------- ---------- ---------- ---------- ---------- --------
                                ---------- ---------- ---------- ---------- ---------- --M-----
                                ---------- ---------- ---------- -----TD--- -RSKRST-D- -KX-----
                                ---------- ---------- ---------- ---------- ---------- -QV-----
                                ---------- ---------- ---------- ---------- ---------- --V-----
                                ---------- ---------- ---------- ---------- ---------- --V-----
                                ---------- ---------- ---------- ---------- ---------- --L-----
                                ---------- ---------- ---------- ---------- ------T-T- -A-----V
                                ---------- ---------- ---------- ---------- ---------- -------L
                                ---------- ---------- ---------- ---------- ---------- -----TAA
                                ---------- ---------- --C---G--- ------K--D -----SA-W- -V-----L
                                ---------- ---------- ---------- ---------- ---------- -------A
                                ---------- ---------- ------I--- ------E--P ------S--- -T-----M
                                ---------- ---------- -KH---D--- ------K--E ------T--- -A-----D
                                ---------- ---------- -QH---K--- ------S--A ---------- -W-----A
                                ---------- ---------- ---------- ---------- ---------- -------D
                                ---------- ---------- ---------- ---------- ---------- -------P
                                ---------- ------RSFG ---------- ---------- ---------- ----ANPN
                                ---------- ---------- -------DDE VQEFEYE-PK ------N-V- -SVKNKPK
                                ---------- ---------- -----NLEDD V---EVQ--- ------H-V- -K-----L
                                ---------- ------RLSA SAH-AK--NS ----AV---- ------E-T- -Q-----L
                                ---------- ---------- ---------- ---------- ---------- --K-----
                                ---------- ---------- ---------- ---------- ---------- --------
                                ---------- ---------- ---------- ---------- ---------- --H-----
                                ---------- ---------- ------K--- ------G--A ---------- -S-----D
                                ---------- ---------- ---------- ---------- ---------- --------
                                ---------- ---------- ------G--- ------D--D ---------- -K-----V
                                ---------- ---------- ---------- ---------- ---------- --------
                                ---------- ---------- ---------- ---------- ---------- --------
                                ---------- ---------- ------A--- ------D--D ---------- -T-----E
                                ---------- ---------- DFD---D--- ------D--E ---------- -D-----E
