# Supplementary material for: Horizontal gene transfer drives the evolution of Rh50 permeases in prokaryotes
Source: BMC Evol Biol. 2017 Jan 3;17:2. doi: 10.1186/s12862-016-0850-6 (PMC5209957; doi:10.1186/s12862-016-0850-6)
Supplement: Additional file 7: — Multiple sequence alignment of Rh50 protein dataset (after trimming). (PHY 38 kb) [file 12862_2016_850_MOESM7_ESM.phy]

90   252
Bacteroides_cellulosolvens      KNFSINILAM LLIGFGFLMV FVKKYGYSAT TGTFLVVGAG LPNALLLAEF ACAAALIAMG
Clostridium_scatologenes        TERSIHILAM LLVGFGFLMT FVRNHGYTSL TATFIVVSIA IPDTLIYAEF AAASLLIAIG
Clostridium_litorale            SGRSIHILAM LLVGFGFLMA FIRKHGYSSI TATFLVVSVA IPKTFLFAEF AAASLLISIG
Anaerovorax_odorimutans         LDFAIAILAM LLLGFGFLMV FIRNYGFSAI TGTYMLVAAA LPEAFIFAEL AAAAGLIAMG
Clostridium_carboxidivorans     LERSIHILAM LLVGFGFLMT FVRNHGYTSL TATFLVVSIA IPDTLIYAEF AAASLLIAIG
Geobacter_M21                   KNRAIHIMAM LLVGFGFLMV FVKKYGRSAI TATYLLTSVA IPDKLILAEF AAASLLICAG
Clostridium_papyrosolvens_DSM   KNFSINILAM LLVGFGFLMV FVKKYGYSAT TGTYLVVGAG IPKGLLLAEF AVAAALISMG
Dehalobacter_11DCA              KNFSIHIMAM LLVGFGFLMV FVKNYGYSAT TGTFLVVSVG LPHALLLAEF ACASALIAMG
Monosiga_brevicollis            APYYQDVHVM IFIGFGMLMT FLSRYGFSAV AYNMFLACIA FQENLITGDF AAASVLVAYG
Acanthoeca                      TGMMLNISVM IFVGFGYLMT FLRKYGYGAV GFTFAISAVV IEDMIVQGLF AAAAVMISFG
Salpingoeca_rosetta             SGMFRDVHVM VFIGFGFLMS FLNQYTLSSV GLTFLVGAFA LQETLVTGDF GAATVLISMG
Picocystis_salinarum            FMYYIHVATM VFVGFGFLMT FLRRYSYSAV GLNFYLSCMC MLPLMIDSAF CAAAAMISFG
Methanomassiliicoccus_luminyen  RSKNMDIWFM LML-VAFLMI FIRKYEWGVA LATLLVTAGS FLTLMIRGVI CSITVVIAIG
Methanomassiliicoccus_intestin  DSKNMDIWFM LML-VAFLMI FIRKFEWGVA LATLLVTAGS FLSLMIRGVI CSITVVIGIG
Methanosalsum_zhilinae          GHKNMDVWFM LML-VAFLML FIKKFEWGIC LATLLVLAGS FIDLMILSIF CSITVVIAIG
Trichomonas_vaginalis_428240    LPKVVDVWFM TIL-VAFFMM YIKKFEWGVM IAVLLSAATS HVKLATESVC CAITCTVTIG
Trichomonas_vag_24790           FPKVVDVWFM TIL-IAFLMM FIKKFEWGVM LATLLSSATV FIRIAAEAVL AAIAYAISIG
Trichomonas_vag_19830           ---------- ----FSLINF YFKKFSLSLT INAILTTFSS FVITFADATL CALSCIISLG
Acetohalobium_arabaticum        KHRGQDVFFM FML-VAFLML FIKKFEWGVC LVTLLTLSVA FPELIITGIF CAITLIIAAG
Citricoccus_CH26A               RHRGQDVFFM LML-VAFLMM FIRRFEWGVA LTTLLVLAVS WPDAVILGVF ASITLVIAIG
Kuenenia_stuttgartiensis        KNKSIHVMAM LMVGFGFLMV YVKRYGWGAA TATYIAVSFV IPDRLILAEF CAASMLIAMG
Brocadia_anammoxidans           AGKAIHVMAM LMVGFGFLMV FVKRYGYGAV TATYIAVSIV IPDRLILAEF CAASILIATG
Planctomycetaceae_KSU-1         AGKAIHVMAM LMVGFGFLMV FVKRYGYGAV TATYIAVSIV IPDRLILAEF CAASILIATG
Acetivibrio_cellulolyticus      KNFSINILAM LLVGFGFLMV FVKKYGYSAT TGTFLVVGTG IPKALLFAEF AVAAALISMG
Clostridium_cellulovorans       SERSIHILAM LLVGFGFLMV FIRKHGYSSI TATFLVVSIA IPDTLLFAEF AAASLLIAIG
Desulfotomaculum_acetoxidans    AERSIHILAM LLVGFGFLMV FVRHHGYSSL TATLLVVSVA IPDTLLCAEF AAAGLLIAIG
Clostridium_BNL1100             KNFSINILAM LLVGFGFLMV FVKKYGYSAT TGTYLVVGAG IPKGLLLAEF AVAAALISMG
Clostridium_papyrosolvens_C7    KNFSINILAM LLVGFGFLMV FVKKYGYSAT TGTYLVVGAG IPKGLLLAEF AVAAALISMG
Koribacter_versatilis           QNYSIHILAM LLVGFGFLMV FVKKYGYSAT TGTYLVVGAG IPHVLLLAEF ACASALIAMG
Clostridium_viride              EGKSIHILAM LMVGFGFLMV FIRKHEYSSL TATFLAVSIA VPNGLLFAEF AAASLLIAMG
Eubacterium_acidaminophilum     SGRSIHILAM LLVGFGFLMA FIRKHGYSSI TATFLAVSVA IPKTFLFAEF AAASLLIAMG
Nitrosomonas_AL212              NNYIIHILAM LLIGFGFLMV FVRRYGFGAV TGTYLVVAVG LPDSLLFAEL SVATTLIAMG
Nitrosospira_briensis           KNYVIHILAM LLVGFGFLMV FVRRYGFGAT TGTYLVVAVG LPKALLFAEF AVAAALIAMG
Nitrosospira_multiformis        KNYVIHILAM LLVGFGFLMV FVKRYGFGAT TGTYLVVAVG LPQALLFAEF AVASGLIAMG
Nitrosospira_APG3               TNYVIHILAM LLVGFGFLMV FVRRYGFGAT TGTYLVVAVG LPKALLFAEF AVATALIATG
Nitrosomonas_europaea           SNYSINILAM LLVGFGFLMV FVRRYGFSAT TGTYLVVATG LPDAVIYAEF AVATGLIAMG
Nitrosomonas_Is79A3_Rh          NNYIINILTM LLVGFGFLMV FVRRYGFGAV TGTYLVVAVG LPDSLLFAEL SVATALIAMG
Chlamydomonas_reinhardtii       QKYLVDVNIM VWIGFGFLMT FMRRYGYGAV ALNYFASALM FLALLIDCAF CAASGMIAFG
Chlorella_NC64A                 DSYLTDVYVM IFLGFGFLMT FLKRYSYSAV SLNYVTSCLV ILPLLIDAAF AAGAAMISFG
Coccomyxa_subellipsoidea        AMYYIHVAIM IFVGFGYLMT FLRRYSYSAV GLNYLTSAVV MLPLLIDSAF AAGAAMISFG
Proteobacteria_0000113-E04      APFYQDVHVM IFIGFGFLMT FLKKYTFSSV GLNFIIAAFA IQTNLITSDF AAGAVLVSFG
Naegleria_gruberi               NKNLIDVAMM TLLGLGLSMS CIKNAQYHTI GMTILLAALS FQKWLVHGFY GAFAVLISTS
Dictyostelium_discoideum        TGYFRDINIM IFFGFGFLMT FLRRYGYSAL GYTFIISALV SQDSLLQGFF CSGSVMISYG
Tetrahymena_thermophila         GPMWQDINVM IFVGFGFLMT FLRTYQFSAV GYTFVIGAIS FQLTLMTSSF CAGAILITFG
Ichthyophthirius_multifiliis    GPQWQDVNVM IFVGFGFLMT FLRRYNFGAV AYTFLIGAIS FQSLLILSSF CSGSILIAYG
Dictyostelium_fasciculatum      AGYFRDINIM IFFGFGFLMT FLRRYGYSAL GYTFVISAMV CQYSMLNGLF CAGAVMISYG
Polysphondylium_pallidum        SGYFRDVNIM IFFGFGFLMV FLRRYGYSSL GYTFLISAMV AQESLLNGLF CAGSVMISYG
Guillardia_theta                TPFMFDLNMY TFLGMCLTMT FLRKYAYTSL TMSFLMSCLA QESDFLKGQY GVVAVLVSYG
Oxytricha_trifallax             GPLFQDVHVM IFVGFGFLMV FLKNNSWTSI GFNYLIACWA IQQELILADF GAGAVLISFG
Acanthamoeba_castellanii        GPFFRDICIM IFFGFGFLMA FLRRAGFTAI GYSFFLAAVV CQENMLNGLF CSGACLISFG
Protocruzia_adherens            GAXFQDVHVM IFIGFGFLMT FLKSHSWTAV GFNFLVAAFS IQLTLTEADF SAAAVLISFG
Favella_taraikaensis            TPVFQDVHVM IFIGFGFLMV FLKTHSWTSV GFNFVIAAWS MQPSLIVGDF GAGCVLITMG
Pteridomonas_danica             ---------- ---------T FLRSYGFSAL TLNLLVGVFA IQTQLVQGDF AAGAALISLG
Crypthecodinium_cohnii          VGF---VSLM IFFGFGFLMT FLHSYGLSAI GYCLVISAVV VEETLLNGLF CAGAVMISYG
Scrippsiella_trochoidea         GGFFRDVSLM IFFGFGFLMT FLYRHGLSAI GYCLVISAVV VEETLMNGLF CAGAVMISYG
Pelagodinium_beii               IAYFRDVSIM IFFGFGFLMT FLRRYGYSAI AYTCIISSTV AEEQLMNGLF CAGAVMISFG
Geminigera_cryophila1           ASSFMQISYF VFLSLPWSFS FLRKFSYSSA TFALFTACVS IQMDIVDGLY STVPTLISFG
Cryptomonas_paramecium          EKYQMEIVNY VYLGFGMQYA FLRKFGYSTI AFGLLGASIA SQPAIMEALY ATVPVQISIG
Geminigera_cryophila2           QKYFIEISTY VYLGFAVQYS FLRKFGYSTL SFGLLQSTVA AQQSMIEGLL ATVPVQITYG
Amphora_coffeaeformis           SIAFRDIMAM LLLGFGYLMT FLKHYGMGAV GLTMMLSILS IQATLIDGEF AAATLMISFG
Hemiselmis_rufescens            EPFMFDMNMY TYLGMCLTMT YLRKYAYTSL GMSFLMGCLA QEADFIQGQF GVVAVLVSYG
Hanusia_phi                     ASFMFDMNMY SYLGMCLTMT YLRKYAYTSL GMSFLMGCLA QESDFIKAQY GVVAVLISYG
Aulacoseira_subarctica          AVIYRDIMVM LLLGFGYLMT FLRKYGLGAV GLTMMLTVLA MQPSLIDGEF SAATLLISYG
Bigelowiella_natans             LVYYNNVAIM MLVGFGFLMA FLKNYGLGSI GMTFLLTVII LQFDLISGHF AAATILISFG
Lotharella_globosa              HLYYNSVAFM VLLGFAYLMT FLRRYALGSV GLTLFLTAMA IQFTLVEATF GAASLLITFG
Norrisiella_sphaerica           RIFFAGVAFM VLLGFAFLMT FLHRYALGSI GMTLLITATA IEFDLVEGYF AAATLLISFG
Alexandrium_tamarense           ---------- ---------- ---------- ---MIITAMG LQYSLLQALY AISSVLISFG
Symbiodinium_CCMP2430           WSLYLGVALM IFVGFGYLKT FLKAYGLGAV GFTLLISCVG IQPALLRANI DVVPVLVSFG
Heterocapsa_arctica             KDFYVGIGVM LFVGFGYLNT FLKCYGLSSI GFTMFIGCLG IQVSFIRANQ SVAAVLVSFG
Florenciella_parvula            SGMYQDIHVM IFIGFGFLMT FLRSYGFSSL TLNFLVGIYS IEEMLIEGDF AAATALISLG
Noctiluca_scintillans           AAFFQDVHVM IFIGFGFLMT FLHKSGFTAV SHSYLVAVLT VLEHLVTADF AAGAVLISFG
Platyophrya_macrostoma          PSMFQXVHVM IFIGFGFLMX XMAXNSFTAV GHAMIAAAFA VVDQLVNADF CAAAILISFG
Blepharisma_japonicum           DPVLQDISVM MFVGFGFLMT FLRTHSWSAV GFNFILTVVV FQETLVTAFY CCASILISFG
Dunaliella_tertiolecta          WMWFIHVEIM VFLGFGFLMT FLRRYTLGAI MLNFLGSCLM FLPLLIDCTF CAATGMVAYG
Prasinococcus_capsulatus        VNYYVGVALM MLIGFGYLMT FLASYGLGAV GLTMLITALG VEMALFKANL AAAAFLISFG
Prymnesium_parvum               RGYLVGVTLM MFVGFGYLMT FLRWYGLGAV GLTMIITCLG LEHALLNGDF AVAAFLISFG
Karlodinium_micrum              GNFYVGVALM MFVGFGYLMT FLKSYGLGAV GFTMLITCIG VQMDVLNGNF AVAAVLISFG
Spumella_elongata               SQYFTGVEIM MFIGFGYLMT FLKRYGMGAL GLTMLITILG LEGIIHIGLI LVTSLLISYG
Durinskia_baltica               NQYFTGVEIM MFFGFGYLMT FXKRYGMGAV GLTMLVTVLA MELTFTTALD QVAALLISFG
Ochromonas_BG-1                 TTYFIGVEIM MFIGFGYLMT FMKCYGLGAV GFTMLITAIG IQYVLMDTLF AISAVLISFG
Extubocellulus_spinifer         PV-FRDIMVM LLLGFGFLMT FLAKYGLGAV GFTMMVSAIA VQPTFIDGEF SAATLLISYG
Dactyliosolen_fragilissimus     SMIFRDIMVM LLLGFGYLMT FLSKYGLSSV GITMLATVLN MESSLINAEF SAATLLISFG
Partenskyella_glossopodia       RVYYNNIAFM MLIGFGFLMT FLKRYTLGSI GMTFLLTVMM IQFSLVSGNF GAATILITFG
Reticulomyxa_filosa_corr        G--------- ---------- -ERRY----- ---------- -------ENM GTVAILISMG
Phaeodactylum_tricornutum       -IAFRDIMAM LLLGFGYLMT FLKNYGIGAV GFTMMLSILA MEETLIDAEF SAATLMISFG
Acropora                        ---------- --------MT FLKKYGYGAV GYNFFIASLV TQQTLVTAEF AAATVLITYG
Hydra_vulgaris                  KAQFQDIHVM IFIGFGFLMT FLKKYGYGAL SYNLLLAAAT IQTDMITADF TATAVLISYG
Nematostella_vectensis          SPMFQDVHVM IFLGIGLLLA FLRKHAYSSI SYCFFAAAIL CEFSAINADF AAAVILISYC
Elphidium_margaritaceum         AGMYQDVHAM MFVGFGFLMT FLRRYGFGAL TFNFLLCAFG IQYKLVDGDI ATAVVLISFG
Ammonia_29189                   TAMFQDVHAM MFVGFGFLMT FLRRYGFGAL TFNFCICAFG IQYKLVDGDI ATAVVLISFG

                                AVLGRLRVYQ YAILAIIIVP VYMINEWFDS AGSIIIHAFG AYFGLGLTIT SDRFSMLGSM
                                APLGRLKMDQ YIIMGLLFIP AYIFNEWLDT GGSIVIHAFG AYFGLGVVAN SNQFSLLGSM
                                APLGRLRMDQ YILMALLFIP AYIFNEWIDT GGSVVIHAFG AYFGLGVVAT SNQFCLLGSM
                                AILGRIRVYQ YAILGALIVP FYMLNEWVDA GGSIVIHAFG AYFGMGLILT SDRFSMIGSM
                                APLGRLKMDQ YIIMGLLFVP AYIFNEWLDT GGSIVIHAFG AYFGLGVVVN SNQFSLLGSM
                                AVLGRLKMNQ YLLLGILFVP FYSLNEWVDT GGSIVIHAFG AIFGLAVAAT SDRYSLLGSM
                                AVLGRLRLYQ YALISVFLVP IYMINEWVDA AGSIVIHAFG AYFGLGLAIS SDRFSMLGSM
                                AVLGRLRVYQ YAILALLLVP AYMLNEWVDS AGSIIIHAFG AYFGIGMTLT SDRFSVLGSM
                                AVIGKTTPEQ LLVMALLQLI FYSLNESVDV GGSMYVHAFG AYFGLAVSFT SDVFAMIGTL
                                ALIGKASFDQ MIVLALVETS VYSVNCWADT GGSVVIHTFG AYFGLAATAT SDIFAFIGTV
                                AVLGRTSPLQ LLVMVVIELF AYGFNEAADV GGSMIIHAFG AYFGVACAWY SDTFAMIGTV
                                AVIGKVAPAQ ILWLLAIEVP IYVFNVWLDM GGSVTIHAFG AFYGLGAALI SDVTAMIGTV
                                VFLGTIKMWQ YLMVGALFGP IYAFVEWVDP GGSILVHMCA AYFGLGVALH SVSFVWLASM
                                VFLGTIKMWQ YLLVGVLFAP IYSLVEWTDP GGSIMVHMCA AYFGLGVLLH SVTFVWLASM
                                VFLGTVKMWQ YFLAGILFAP AWIAIDWVDP GGSMLVHMVA AYWGWGVILH SISFVWLASM
                                IFIGTIKTWQ YCIVGVMFGL SYLLVEYIDP GCAISIHMMA AYYGLGVACH SVNWIWLGSS
                                VFVGTIKYWQ YIMVGIVFSC GFYLVDWVDP GGAIAVHMFA CYFGIGVALH SINWLWLAVT
                                CFNGVVKLFH YILYGILFAA TYTLVHWIDT GHAIEVHLFA ASFGLGTAID SHHWVLFATL
                                VIFGHVKIWH FIPLGILFVP GYILNEWADS GGSILVHMFA AYWGWGVILH SISFVWLASM
                                VFLGHLATIH FILASVLFVP AYMFNEWLDS GGSILVHMFA AYWGWGVILH SVSFVWLASM
                                AYLGRLKMSQ YIIAALLFVP SYMLNEWIDT GGSIVIHQFG AYFGLGVIII SNQYSMLGSM
                                AFLGRLKMSQ YIIMALVFVP SYMLNEWIDT GGSIVIHQFG AYFGLGVIVI SNQFSMLGSM
                                AFLGRLKMSQ YMIMAFMFVP SYMLNEWIDT GGSIVIHQFG AYFGLGVIVI SNQFSMLGSM
                                AVLGRLRVYQ YALLSVFIIP FYMINEWVDA AGSIIIHAFG AYFGLGLAIT SDRFSMLGSM
                                APLGRLKMDQ YIIMGLLFVP TYIFNEWLDT GGSIVIHAFG AYFGLGVVTN SNQFCLLGSM
                                APLGRLKMDQ YIIMGILFVP AYILNEWLDT GGSIIIHAFG AYFGLGVITN SNLFCMLGSM
                                AVLGRLRLYQ YALISVFLVP IYMINEWVDA AGSIVIHAFG AYFGLGLAIS SDRFSMLGSM
                                AVLGRLRLYQ YALISVFLVP IYMINEWVDA AGSIVIHAFG AYFGLGLAIS SDRFSMLGSM
                                AVLGRMRLYQ YAALVAVLVP AYMINEWVDS AGSIVIHAFG AYFGLGASIT SDRLSMIGSM
                                AVLGRLKMDQ YFLLGLLFIP AYILNEWLDT GGSVAIHAFG AYFGLGLIAT SNEFCLLGSM
                                APLGRLRMDQ YLLMGLLFIP AYIFNEWFDT GGSVVIHAFV AYFGIGVIAT SNQFCLLGSM
                                AVLGRLRVFQ YALLALLVVP LYLLNEWQDT AGSMVIHAFG AYFGLSMSIT SDRFAMLGSM
                                AVLGRLRVFQ YALLALFLIP AYLMNEWQDT AGSVIIHAFG AYFGLGLSLT SDRFAMLGSM
                                AVLGRLRVFQ YALLALLLIP AYLLNEWQDT AGSIIIHAFG AYFGLGLSLT SDRFAMLGSM
                                AVLGRLRVFQ YALLAFFLVP AYLMNEYQDT AGSVIIHAFG AYFGLGLSLT SDRFAMLGSM
                                AVLGRLRVFQ YALLALFIVP VYLLNEWQDS AGSIAIHAFG AYFGLGVSIT SDRFSMLGSM
                                AVLGRLRVFQ YALLALLVVP LYLLNEWKDS AGSIVIHAFG AYFGLSMSIT SDRFAMLGSM
                                AIIGKATPTQ LLWLLFWQVP LYALNQQLDM GGTIVIHLFG AYYGLAASLL NDIFSMIGTI
                                AVLGKATPAQ LVWLLALEVP LYAANAQLDV GGSITIHAFG AVYGVAAAAV SDMTAMLGTI
                                AVLGKVSPAQ ITLLLVLQVP IYAFNAHLDV GGSITIHAFG AYYGLASALV SDMTAMIGTI
                                AVLGKTTPLQ MLIVVIFELL VYACNELVDM GGSIFVHTFG AYFGLALSRT SDTFAMVGTI
                                CVIGKTSPVQ LILMAFSEVF IYSVNYFIDY GGSMFIHVFG ACYGLAASWA SDMIAIIGTV
                                AILGRVTPLH MLIMGIIEPI FFFLNVFIDV GGGMYIHLFG SVFGLTVAWS GDNFAMAGTL
                                GMIGKVSGFQ MAVCIFFETI GFTLNERADI GGSMVIHTYG AVFGLILAKI SDLTSFIGTI
                                AIIGKVTPFQ LLIMTLVQTI GYTLNERADI GGSMVIHTFG AFFGLVVSKV SDITAFLGAI
                                AILGRVTPTQ MLALGIIEPM FYFLNLFVDV GGGMYIHTFG CYFGLTVAWN GDLFAMAGTL
                                ALLGKVTPLQ MLFMGIVEPV LFFLNMYFDV GGGMTIHLFG AYYGLSVCWS GDLFAMAGTL
                                ALLGKVNPQQ MMLIVVINVG AYCGNKFVDT GSLYTTHIFG AAYGIGCAIQ SNNYAILGSL
                                AILGKCSLFQ LWVMATIEIC FYALNESSDI GGSMTIHTFG AYFGISVALL SDLVSMIGTL
                                AFIGKISPLQ LLVLIIVEPF FYWLNFFVDI GGGMFIHTFG CYFGLAACWS SDVFSYAGTL
                                AVLGKLXALQ LVVMAVFEXF FFSININADV GGSVFVXAFG SFFGLAVTKN SXLFAMIGTI
                                AVLGKTSLFQ MFLLATMEII FYGLNEAVDM GGSMYVHTFG AYFGLAATYN SQMIAMVGAL
                                AILGKSTPIQ TLXMVLFEIV FYALNFQADM GGTIFIHCFG AYFGLAVSAH SDMFSMVGTL
                                AVLGKVTPFQ LLSMAALEVV AFWLNFKHDV GGGMVIHTFG AYFGLSVSWS SDLFSLAGTI
                                AVIGKVTPFQ LVVMSVVEVF AFWANFRHDV GGGMVIHIFG AYFGLAATWS SDIFSLAGTI
                                ALLGKVTPFQ LLVMAVIESI LFWVNIQHDV GGGMTIHSFG AYFGLAVAAT SDITSLAGTL
                                VLVGKMAPVQ NVVLAFMNVM AYAFNYWFDT GGAVTTHIFG AFFGMACTAQ SDIFSLFGSL
                                VLLGKVSPAQ MSIMSILCVT AYGVNNWYDI GGCCIIHLFG ACFGTGATVN ADVMAMIGTI
                                MLLGKVGPSQ LMLCAIMCVT SYGLNYWWDV GGCCVIHSFG AFFGIGCTLN ADVLCMVGVI
                                ALIGRASPLQ MLIIAVSQSL FYAVNKVEDV GGSMTIHMFG AYFGLACSAV SDVLALIGTT
                                ALLGKVNPLQ MLIIVICNVA AYCGNKFVDT GSLYTTHIFG AAFGLGCSVQ SNNYAILGSL
                                ALLGKVNPLQ MMIIVIMNSA AYCGNKFVDT GSLYTTHIFG AAFGLGCSVQ SNNYAILGSL
                                AVIGRASPVQ LVVMAICQAF FYAFNKVEDV GGTLTIHMFG AFFGLAVSHV SDVLALVGTT
                                CLIGKISPVQ MCLLGLLELL FYTFNFGVDI GGSIAVHMFG AFFGLAAALT SDTFSLIGTV
                                CLIGKMTPTP LAVVAVAQQL AYTFNVESDV GGTIAIHLFG ASFGLGAAWA SDVFSLLGTL
                                AIVGKIPPTR ILLLSLLEVA IYALNVEADV GGTISIHLFG AFFGLSASYA SDVFSMLGTL
                                ACIGKITPAA LILMTIIELA CHSFHYVADI GGTYYDHMFG AAFGLSVSYI SDVLSLIGTL
                                ALIGRVSPLQ IILLVLIELP CFTVHKVVHD GGGTFLHVFG AYFGLAAASC LDSLSLDVMA
                                AVLGKTSPLQ ILVLVMIEMV CVTVNKIMDI GGTMSVHVFG AFFGLFLSFT SDILAMLGTV
                                AVLGKTSAMQ TLIMVTFELI FYALNFQADI GATMFIHTFG AYFGLAVSWH SDMFSMVGTI
                                AVLGRFSATQ LLVMSILEVV VYSVNEAADI GGSMVIHAFG AYFGLSVSWQ TDTMAMVGTL
                                AVIGRVSLKQ LLVMVYFEVV FYSINEAADV GGSMIIHTFG AYFGLAVSFV SDTMAMIGVL
                                GVIGKLNLFQ LLVMAFIEAC FYSLNEAEDI GGSITIHTFG AYFGLSVAFN SNLFAMIGTL
                                AVIGKATPTQ LMWIMVGLVP AFALNQYLDM GGSNVIHQFG AYYGLAVSFL NDAFSLVGTL
                                GNIGKLSPTQ LVVMVVFESI FYSVNNQKDI GGTISIHMFG AYYGLAMAWV SDVIAFIGTL
                                GLIGKVGPSQ LVVLVVCETF AYVANKQRDA GGTITIHMFG AYFGLAVALS SDLTSLIGTT
                                GLIGKVGPTQ VLILTLVELL FYCANKVADC GGTIIIHVFG AYFGLAACKN SDLFSLIGTV
                                AIIGKVNPLQ LVIMTILEAL FYSINKAVDP GGSIQTHLFG AYFGLAVSFV SDIFSFVGTL
                                GLIGKISPLQ LVIMTIVECI FYSINKSIDA GGTIVIHMFG AYFGLAASYV SDITSLIGTL
                                ALIGKIKPFQ LVIMALLEIA FHSFNYEMDI GGTYADHMFG AYFGLAVAWV PDIFSFIGTL
                                AVIGRASPVQ LVIMALCQSL FYAFNKVEDV GGSMTIHMFG AYFGLAVSYV SDVLALIGTT
                                ALIGRVSPLQ VTLIAVFQSL FYVINKVEDV GGTVTIHMFG AFFGLAASYV SDVFALIGTT
                                CLIGKISLPQ MAVLGVLELW AYTFNFGVDI GGSIAIHMFG AFFGMAAAWT SDVFSLIGTI
                                ALLGRVTPSQ LLLMALIEVP LYAINFYTDA GGSATIHVFG CYFGLAASLH SELLTMIGTL
                                ALIGTATPLQ MMLIALSQSF FYALNKVEDV GGSMTIHCFG AYFGLAASLV SDLMALIGTT
                                AVLGKVSRLQ LLVIGILEVV FYAINELSDA GGSILIHTFG AYFGLALSRH SDLFAMIGTV
                                AVIGKASRVQ LFVMTIVECV IFAINENSDV GGTIVLHVFG AYFGLAVSFH SDIFSMIGTL
                                VVLGKISILQ LLVMGVIELA VYVLNSWSDI GASITIHMFA AYFGLGVTRH NDVFCLVGTI
                                ALLGRVNPAQ LLVMCFFELF FWALNFHVDV GGSIVVHTFG AYFGLAVSFH SDMFSMIGTL
                                AVLGRTNPAQ LLVMCFFELI FWALNFYVDV GGSIVVHTFG AYFGLAVSFH SDIFSMIGTL

                                VLWVFWPSFC SATVINTILS LCGATLITYI ASKTSIADIA NAALAGGVAI GATCNSAPGA
                                ILWIFWPSFT SATAINTIFA LCGATLATYI FTKIEIEDIA NAALAGGVAI GSTCDTPGYA
                                ILWLFWPSFT SATAINTIFA LCGSTLATYI FSKVEIEDIA NAALAGGVAI GSLCDSPGYA
                                ILWIFWPSFC SATVVNVILA LCGATLCTYI TGKIAIADIA NATLAGGVAI GATCNSPIGA
                                ILWIFWPSFT SATAINTIFA LCGATLATYI FTKIEIEDIA NAALAGGVAI GSTCDTPGYA
                                VLWVFWPSFC AATAVNVILA LCGSTLATYF ATKISAADIA NATLAGGVAI GSTCDTPAAA
                                VLWIFWPSFC SATVVNTVLA LCGATLITYL FSKPAIADIA NASLAGGVAI GATCNSAHVA
                                VLWIFWPSFC SATVLNTILA LCGATVITYI LSKTSIADMA NAALAGGVAI GATCNTASVA
                                FLFMFWPSFN GAVVINTVIA IAFSAMSTFA FSRFNMVDIQ NATLAGGVAV GSSADEPYGA
                                FLWIFWPSFN AVAIVNTFLA LLSSCIVSFF CSLFDAVDIQ NATLAGGVAM GTACTEPYGA
                                FLWMYWPSFN GVTILNTLLS LSASCIVTFV VSKFSMVDIQ NATLAGGVAI GASANTPWGA
                                FLWIFWPSFN GACVVNTVVS LTGACLMAFT VSKLNMVHIQ NATLAGGVAI GSSANVPGVS
                                LLFILWPSFV TSGMITCYMA GIGSIITTYI VCKVNPLIFT YAMLAGPVAI GSPLLNQWGA
                                LLFILWPSFV TSGLVTCYMS GIGSIITTYI ILKVNPLIYT YAMLAGPVAI GSPLLDQWGA
                                LLFVLWPSFV TAGMFTAYMA GLGSIIAAYF TCRVDPLVYT YALLAGLVAI GSPLIDPWTA
                                LLFILWPSFV SLAAINCLMS GLGSIISAYF MEKVDAFVYA VALLAGCVGT SSALFSPWSS
                                LLFVLWPSFT SIDVITTYMA GLGSIISAYF AEKIDPLIYA VALLGGCVGI STSLFGPWGG
                                IIAFLWQKYT TIASTAVVMA VCGSSIVSLV FEKIDIYRFA NSIFVGCIGI GCSVLGPWGA
                                LLWVLWPSFT TSGMTTTYLA LMASTLTAFL VLELDPLIYT YAILAGGVAI GSTVDGPGTA
                                LLFVLWPSFV TAGMINTYLA LTASVLVTYV LLTIDPLVYT YAILAGGVAI GASVDSPLQS
                                VLWIFWPSFC AAAAINTILS LCAATISTYL ATKIVIEDMA NAALAGGVAI GSSCATPRAA
                                VLWIFWPSFC SAAAVNTVLA LCGATVSTYL TSKIGIEDMA NAALAGGVAI GSSCATPKAS
                                VLWIFWPSFC AAAAVNTILS LCGATVSTYI ASKIAIEDMA NAALAGGVAI GSSCATPKSS
                                ILWIFWPSFC SATVVNTILA LCGATVITYL LSKPSIADIA NASLAGGVSI GATCNGAPTA
                                ILWLFWPSFT SATAINTIFA LCGATLATYI FTKIQIEDIA NAALAGGVAI GSTCDTPGYA
                                VLWLFWPSFT SATAINTIFA LCGATLATYI FTKIEIADIA NAALAGGVAI GSTCDTPGYA
                                VLWIFWPSFC SATVVNTVLA LCGATVITYL FSKPAIADIA NASLAGGVAI GATCNSAPIA
                                VLWIFWPSFC SATVVNTVLA LCGATLITYL FSKPAIADIA NASLAGGVAI GATCNSAPVA
                                VLWIFWPSFC SATVINTILA LCGATLATYV LSRTSFSDMA NAALAGGVAI GATCNSAHGA
                                ILWLFWPSFT SSTAMNTIFA LSGSTIATYV FSKIEIEDIA NAALAGGVAI GSACSNPGFA
                                ILWLFWPSFT SATAINTVFA LCGSTLATYI FSKVEIEDIA NAALAGGVAI GSLCDTPGYA
                                VLWLFWPSFA TATVANTLLA LCGATIATYF LSKTSMVDMA NAALAGGVAI GSVCDSPTGA
                                VLWIFWPSFA TATVVNTVLA LCGATLSTYF LSKTSMVDMA NAALAGGVAI GSTCNSPTGA
                                VLWLFWPSFA TATVVNTVLA LCGATITTYF LSKTSMVDMA NAALAGGVAI GSTCNSPTGA
                                VLWLFWPSFA TATVVNTVLA LCGATLSTYF LSKTSMVDMA NAALAGGVAI GSTCNSPSGA
                                VLWLFWPSFA TATIVNTLLA LCGATLATYF LSKASIVDMA NAALAGGVAI GSVCNGPVGA
                                VLWIFWPSFA TATVVNTLLA LSGATIATYF LSKTSMVDMA NAALAGGVAI GSLCDSPSGA
                                FLFIYWPSFN GASIVNTLLS LLGAGLSVFA TSRFNMVHIQ NSTLAGGVAM GAACTTPGGA
                                FLFIYWPSFN GACIMNTVVA LLGAVLAAFA ASKLDMVHIQ NATLAGGVAI GSSANPPACA
                                FLFIFWPSFN GACIINTVIS LLGATIITFI ASKFDMVHIQ NATLAGGVAI GSAANGPGGA
                                FLWMYWPSFN GAVIINTVLA LCSCCITAFF MDKFDMVSIQ NATLAGGVAV GSSSDEPYGA
                                LLWVLMPSFN AAAQMTTFIA MAASCVIHFV VMRFSMRDLQ RGAIVGGISM ASVQSSPGGA
                                FLWMMWPSFN AAAIANTFLS LTGSTVATFI VSKLDMVHVQ NSSLAGGVVQ GCIAHNPGGA
                                FLYMYWPSFN AGAYINTMLS LSASCMMTFL ISKFNMIDIQ NATLAGGVAM GTCANLPVWA
                                FLSKLLRHLL M-QAIKTELS LILYYHQVVL --------LL RLFLLQQHLE GTCADLPIWA
                                FLWMMWPSFN AAALANTFIS LTSSTMATFI VSKLDMVHVQ NSSLAGGVIQ GVLAHSPAIA
                                FLWMMWPSFN AAALANTFLS LTGSTIATFI VSKLDMVHVQ NSTLAGGVVQ GVMAHNPGPA
                                FMFVTFPSFN SYVATNTFAA MMAGGMFNFI WAGPTVMHLQ DGVLAAGVAA STPACDPVFM
                                FLFAYWPSFN GATVINTYLS ISCSCIAAII SSKLEMEIVL NSSIAGGVAI GACADQPFGA
                                FLWMMWPSFN GIAFFNTFIS LCASTAATFV VSRFDCVHIQ NSTLAGGVVM GVAAGHPSAP
                                FLWMFWPSFN GAVVVNTVLA LTGSXIATFL VSKFVMEDIL NASLAGGVAI GTSADYPGWA
                                FLWMFWPSFN GAVIVNTVMA ISASCISACA VSRLDMEVVL NATLAGGVSV GSSSDTAGTA
                                FLWIFWPSFV SVCVLXTTLS IAASGLSACV MSKMNMVDVQ NATLAGGVSI GAVSDGGGGA
                                ILWVLWPSFQ SAAAANTFLS LCSSTLAFAI VSRFNVVHLQ NATLAGGVVM GVAGDGLPLT
                                ILWVLWPSFQ AAAMTNTFVS LCSSTIAFAV ISKFNVVHMQ NATLAGGVAM GVAGDGLHGA
                                LLWILWPSFN AAAVINTFVS LCAATVATAI FSKFDVVHVQ NATLAGGVAM GVAGDGLYGA
                                MIWAYYPSYN SFVAINTYLA LLGSSIAGLT ASKLNIFDAQ RSSVAGGVAM GSVANQPWQA
                                LNWMTFPSFN AYVVVNTYLS LFSSSVWVMF FSKLDPADVQ RSSLAGGVAI ASCASRPHEA
                                LNWMTFPSFN AYVVVNTYLS QFSSCVAAMV FSKLDPADVQ RSSIAGGVAI SSVVSQPWEA
                                ILWVFWPSFV GACIVNTILS LLASTTMTFY LTKFDPVHVA NSTLAGGVAI GSAGRGPGCA
                                FMFVCYPSFN SYVATNTFAA LMCGGMFAFI WSGPSVMHLQ DGVLAAGVAA STPACPPIFM
                                FMFVTYPSFN CYVASNTFIS LIAGCFFSFI WAGPSVMHLQ DGVLAAGVAA STPACPPLLM
                                LLWVYWPSFV AACVMHTILG LLGSTGATFF MSLFDPVHVA NSTLAGGVAV GASARTPGGS
                                FLWIFWPSFN GAVTINTVLS LAACCTATFF SSKFGPPDIQ NATLAGGVAV GAAANKPWGA
                                ILWVLWPSFN AAAIINTVMA MSGSCIATFI ASHFGQPEIQ NSTLAGGVAI GSSANKPAGA
                                ILWVLWPLFN AAAIINTVLS ISSSCIISFA ASKFSPAEIQ NSTLAGGVAI GAVANKPWGA
                                FLWIYWPSFV GGALVHTILA LSSSTVCAFA SSKFRPVDIQ NATLAGGVAI GVIANQPIDA
                                ELRRCWPKAT RAALLNTVLA LLSSTVMTFG LSRLDPQTVQ NATLAGGVAI GATASGPFAA
                                FMWLFWPCFN GGAIMNTVFA LCGSTVTTFA MSRLTTSPIQ MATLAGGVAV GAVANLPGGA
                                FLWVFWPSFV SVAILHTVLA ISSSCMCALL ASKFDMVDVQ NATLAGGVTI GAVADGGGGA
                                FLFCFWPSFN GVAILNTYLS ICSSCFVSFL VCRFRMVEIQ NSTIAGGVAI GTAADTPCGA
                                FLWCFWPSFN AYAIVNTYLS LCASTVATFL TSKLSMVDVQ NATLAGGVAM GTSADQPYGA
                                FLWMYWPSFN CFSVINTLLA LTGSATAVFI TSKLNMEDVL NATLAGGVCV GSSADYPFAA
                                FLWIFWPSFN GACVINTVIS LSGACVATFM TSRMKAEHIQ NATLAGGVAM GAACSTPAGA
                                FLWLYWPSFV AGAITNTVLG LLGSTVVTFA VSVFRPCDIQ NATLAGGVAI GATANHPLGA
                                FLWLYWPSFV AGALVNTIIS LIGSTVATFI VSKIRPVDIQ NAALAGGVAI GAVANKPFGA
                                FLWLFWPSFV AGALINTVIA LLASTVTTFG IMRLTTVPVQ NATLAGGVSI GATANGPFGA
                                FLFIYWPSFN GGAVINTILS LLAGSVGTFV MSKFRPVDIQ NATLAGGVAI GTACSRPSDS
                                FLWIYWPSFN GGAVVHTILA LCAATMGTFA ASKFRPVDIQ NATLAGGVAI GVTCNNPIDP
                                FLWIYWPSFV GGAVMNTILA LSASTVMTFF MSKFRPVDIQ NATLAGGVAI GCSANNPVNA
                                LLWVYWPSFV GACVMHTVLA LLGSTGASFY MSKXDPVXIA NSTLAGGVAV GSSARTPGGA
                                LLWVYWPSFV GACTIHTVLA LIGSTASAFY FSKFDPVHIQ NSTLAGGVAI GATARSPACA
                                FLWVFWPSFN GAVTINTVLA LCACCQATFI ASKFSPADIQ NATLAGGVAI GSSANQPWGA
                                FLWLYFPSFN AYAFVNTVIA LCASTIAAFI VSKINMTYIQ NATLAGGVAM GACADNPAGA
                                ILWVFWPSFV GACVVHTITA LLASTTVTFY LSKFDPVHVA NSTLAGGVAI GSAARGPGGA
                                FLWMYWPSFN AASVINTYFS LSAACVTTFA ISRMSMVHVQ NATLAGGVAI GTASNSPWGA
                                FLWVFWPSFN AGALVNTYFS LAACVLTSFA CSKLNMVHIQ NATLAGGVAV GTCADKPWGA
                                FLWLYWPSFN ACTVTNTYYS MLGACVMVFA LSKFNLSHVQ NATLAGGVAI GTASNQPWGS
                                FLWLYWPSFN GFAFVNTVLS LCGSTVATFI MSKFDMVHIQ NATLAGGVAV GAAADHPAGA
                                FLWLYWPSFN GYAFVNTVLG LCGSTVATFT VSKFDMVHIQ NATLAGGVAV GAAADHPAGA

                                FGIGVLAGTL CVVGYVFIQP KLQAILKGVD TCGVHNLHGM PGLLGGTLAQ VAGILITVVL
                                MLIGIAAGAL SVIGYSIIAP KLEKVIRGTD TCGINNLHGM PGILGGLVAQ LLAIFINVVI
                                MLIGIGAGAL STIGYSIIAP KLESLIKGTD TCGINNLHGM PGILGGLTAQ LGGIVVTLIV
                                FIVGLIAGAL CVIGYVCIQP RLQRIFKTID TCGVHNLHGM PGLFGGLFAQ IIGIIFTIVL
                                MLIGIAAGAL SVIGYSIIAP KLENVIKGTD TCGINNLHGM PGILGGLVAQ LLAIVINVVI
                                FIIGIMAGVI STFGFAVIQG RLTDLLKKVD TCGVLYLHGM PGIFGGLAAQ LTAIALTAVL
                                FLIGLLAGAL CVVGYTIIQP RLQRLLKIVD TCGVHNLHGM PGLLGGIIAQ VAGIVFTVVL
                                FLIGLLAGAL SVVGFVLIQP RLQSSLKIVD TCGVHNLHGM PGLLGGIIAQ ITGILFTVVL
                                ALIGFVAGLI SVVGYVYISG LLDRYLRIHD TAGVHNLHGM PGVVGGLGGQ LLALVVTLGL
                                CILGTLAGVL SCAGYAFMLE RLEKK-GVHD TCGVHNLHGM PGILGGLAGQ LCGLAVTIFV
                                MTVGSIAGII STVGFARLQD LLQRKFGLYD TCGVHNLHGM PGILGGLAGQ LLGLAVSIGM
                                LLIGLCAGAL STLGYCFIMP SLENAIKLQD TCGVHNLHGM PGLFGGLVAQ IIAVITTFVI
                                LVIGLVAGVV SALSFIYLQP WLTKKIGAMD VMGVHNLHGM GGWTGALAAA IAAVS-VALI
                                LVIGLVAGAV SALAFVYLQP WLCKKMGAVD VMGVHNLHGV GGWIGALSVA VAAVC-VAAL
                                LGIGLVAGTV SVFCFVKLHP WLCEKAGVLD VMGVHNLHGV PGIVGAIFGN IISLVGVLIL
                                LLVGAICGCF SVCSFNYIHN PFTKMLGIND VMGAHNLHGI CSWLSVITCT VAGAVTSFAV
                                LLVGVISGIV SVCSFNYLHP VLQKKLGIGD VMGVHNLHGV CSWVATFVGT LVGALISFSV
                                LLVGAICGLA NTFLMTPFSK FIEYKIGAAD LLSVSGVNGI SAWIAIFV-- ----------
                                WLIGAAGGII SVLCFLYLDD WLANKTNLTD TMGVNNLHGI PGIFGGLMGQ IYAIAGGIII
                                WLIGLLGGAA STLCFVYLHD WLCRKTGVLD TMGVHNLHGV PGILGGLVPQ LWAVLGTLVI
                                LMLGFIAGIL SVIGFALIQP RLQKMIKGID TCGVHNLHGM PGILGGLAAQ IKGVVITFVV
                                LILGFVAGIL SVIGFALIQP RLQRAIKGID TCGVHNLHGM PGMLGGLAAQ IKGVFITFII
                                LILGFIAGIL SVIGFALIQP RVQRIIKGID TCGVHNLHGM PGVLGGLAAQ IKAVIITFII
                                FLIGLLAGTI CVIGYVIIQP KLQKALKMVD TCGVHNLHGM PGLLGGIIAQ IIGIVFTVVL
                                MLIGIAAGAL SVIGYSIIAP KLQNLIKGTD TCGINNLHGM PGILGGIVAQ LLGIAVTLCV
                                MLIGIAAGAL SVIGYTTIAP QLEKLIRGTD TCGINNLHGM PGLLGGAAAQ LSAIVVTVCI
                                FLIGLLAGAI CVVGYTVIQP KLQKLLKMVD TCGVHNLHGM PGLLGGIIAQ VAGIVFTVVL
                                FLIGLLAGAI CVVGYTVIQP KLQKLLKMVD TCGVHNLHGM PGLLGGIIAQ VAGIVFTVAL
                                FAIGVVAGAI CVLGYVYVQP WLLEKIKLTD TCGVHNLHGM PGLMGGLIAQ LAGIATTVVL
                                MVIGLVAGVV STLGYTIIAP VVCKFIGGTD TCGVHNLHGM PGIVGGLSAQ LSAILTTVVL
                                MLIGIGAGTL STVGYSILSV KLEKVIKGTD TCGINNLHGM PGILGGLTAQ IIGIITTVAI
                                FGIGLLAGIL SVLGYVFLQP LLESKFKIVD TCGVHNLHGM PGLLGGLSAQ FNGIMITLII
                                FAIGLLAGAV SVIGYVFIQP RLEAHFKIID TCGVHNLHGM PGLLGALTAQ FIGIIFSVVF
                                FAIGLLAGAV SVIGFVFIQP ALERRFKIVD TCGVHNLHGM PGLLGAFVAQ FIGIAFSVVF
                                FAIGLLAGAV SVIGYVFIQP ALEKRFKIVD TCGVHNLHGM PGLLGALIAQ LIGITFSVVF
                                FVIGLLGGAI SVVGFVFIQP MLESKAKTID TCGVHNLHGL PGLLGGFSAQ LTGIGITLAL
                                FGIGLLAGTV SVLGYVFLQP VLESRFKLVD TCGVHNLHGM PGLIGGLSAQ FNGIMITLII
                                LAVGLGAGAI STLGFQYLMP FLDRTIGLGD TCGVHNLHGI PAIVGTLVAQ VLAGVVTMGI
                                LAVGITAGAL STAGYLVLSP FLEGKCGITD TCGVANLHGA PGIWGGLASQ LAALGCTLAA
                                LGVGILAGLI STLGYAYLSP MLEAKIGLRD TCGVHNLHGM PGILGGLVAQ LAALGSTLVI
                                ILIGIAAGVL SVIGYVYVQP KLARIWGIDD TCGVHNLHGM PGILGAVMG- -YGQS-----
                                LTIGLVAGAL TGLGLCVLQP LIK-HLRIYD TSNVFSTHLL IGVYGGLVSQ ICALCITVVT
                                IAMGFIAGTI SVCGYLFITP KVQRKLHIQD TCGILNLHCI PGFLGSIAAN LIATMVSIGL
                                ILIGALAGII STFGFSKLQS FLENKIGLHD TCGIMNLHCM PGILGGVWGQ VAFLFITIGI
                                ISIGFFSGLV STFGFNKLQS FLEEKIKLHD SCGVLNLHAL PGFLGGIFGQ IAYLFITLIL
                                ITMGFIAGTI SVLGYVFLTP LLQKRLNIQD TCGIHNLHGM PGFLGSIAAN AAATFISVGL
                                ISMGFIIGSV SVLGYIFLTP FLARRFNIQD TCGIHNLHGM PGLVGSIAAN AAMTFIALAV
                                MLVGAGGTLL ATLSFHYLQP IIA----DQD TQGIASLHLI PGLWGATVMQ TIIVAFSIFV
                                MLVGFVAGTI SSFGYGYLSK FLQEKITLHD TCGVHNLHGM PGIIGGLTSQ LASLALTLGI
                                IGIGFVTGVI SVLGYKYLTP FLS-RFGIQD ICGIHNLHGM PGVLGSMVAQ AAATAISILL
                                LLIGAVAGII SCWGFEKLGG ILEAKYGIYD TCGVNNLHGI PGVIGGLVGQ FLALVVTLAI
                                MAIGALAGII SAIGFLKLSK FLQEKISLHD TCGVHNLHGM PGVLGGVLGQ LAALGISLGI
                                LLIGSLAGVL STVGYVVLMP ILEERMNLFD TCGVHNLHGM PGVLGGLASQ MSALAVTLFL
                                MSMGFVAGAL SCVGYAVIQP LLE-KLLIHD TCGVNNLHGM PGVLGSVLSQ LSALLITLGV
                                MISGFLAGTL SCVGYAKVQP MLT-ELGLHD TCGVNNLHGM PGILGAVIGQ VYALLITLGV
                                ILGGFAAGAL SCFGYAKISP LLE-KLGIQD TCGVHNLHGM PGVLSAVVGQ IFALLATLGL
                                TLIGALGGVM CSFSGHFIRV FCVQRLDVHD TVGVMSMHGW PGLVGWLAGQ LVSAPMTISI
                                LIIGAFGGFV CSTAHRFVRP FFERKLMVTD TVGAISLHAL PGLVAWLAGQ ALMAPVTICI
                                MVIGFIGGGA CSTSHHFLRR FLEKKLNITD TVGAVSLHAV PSLVAWISGQ AIMLPTTIAV
                                TLTGMLAGAA SVYGYKFSSP YLADKWGIQD TCGVGNLHGY PSVVGATLSQ LMGILVTLGI
                                MLVGAGGTLI SALSFRYLQP RID----DQD TQGITSLHLL PGLWGALVMQ ALILAFALFV
                                MIVGAGGTLI ATLSFRFIQP LIE----DQD TQGVTSLHLF PGLWGALVFQ ALVTGFSLLT
                                LLVGIIAGAV SVLGYSYVTP YLESKFNLYD TCGVGNLHGW PSVFGGLASQ FMGVAGTLVA
                                LAIGALGGIL STWGFRVAQP FLQNKIGLHD TCGVQNLHGW PSILGAIVSQ MAGMVLTLLT
                                LAIGIAAGVL SAWGFRRFQP TVAKTLGLHD TCGVMNLHFM PALLGAVASQ LAATLMTAVI
                                MLIGTLAGLV SVWGFRFLQP RVR-SWGLHD TCGILNLHGI PALVGAAASQ LAATGLTLSV
                                ILTGGAAGIV STYGYNVLQP WLEEKKILHD TCGVNNLHFL PAIVGAIASQ LVGILMTVSF
                                AVLGTIAGSL ATVGFAL-SP LF-R---VVD TCGVHNLHGL PGILGGIYSQ WVGLLLTLAM
                                VLIGMGGGAI STCSFLWLHN VLED---KWD TTGVMSLHGI PGLFGAVVSQ ALGLLCVTVN
                                LFVGAAAGIL STIGYVYVQP ALEEKIGLFD TCGVHNLHGM PGVLGGLASQ LLALLITLGI
                                MLIGGVSGGL SVLGYYYVTP VLRSKLGVED TCGIHNLHGI PGIIGAIVGQ CAALFVTLGM
                                LIIGTFAGVV STLGYNFLTP MLDSRIGLKD TCGVHNLHGM PGVTGAIVGQ LASLLLTLGI
                                LFVGYFAGFI SCVGFERLSG FLQRKIGLYD TCGINNLHGM PGVFGGIFSQ MAGLGITLGI
                                MVVGMAAGAL STLGFEYLTP FLDTRLGVRD SCGVHNLHGL PGILGSFVAQ LAGVCVALCI
                                LSIGSIAGLI SAVGFAKVTP CLEATIKLHD TCGIHNLHGM PSIAGALASQ LAGIGMTLVV
                                LIIGSLAGVV STVGFCKVQE RLF-RMGLHD TCGIHNLHGM PSLLGGLASQ LAGIGLTLLT
                                TLVGIIAGAI SCVGFC--KP LIAS---DTD TCGINNLHGM PGIFGGVVSQ AIGLAGTLVV
                                MIIGLVAGML STFGFARLTP LLEARIGLHD TCGVHNLHGM PGIIAGVSSQ LYALLLTLGI
                                LIIGLVAGVV STYGFNVIQP ILES-YGVHD TCGVNNLHGM PSLVGGLASQ IGAMCIT-II
                                IFIGAAAGLW STFGYNVIQP YLFEKIGLHD TCGVHNLHAM PSVIGAIASQ LVSILLVITF
                                LLLGVVAGVV SVYGYVYSTP MLEKKLGVFD TCGVGXLHGW PSVLGGLASQ FVAVVCTIAF
                                VITGLIAGAV SVWGYDYSSP ALESSMGIYD TCGVGNLHGF PSVVGGLLSQ IIGIFTTLIG
                                IAIGALGGLI STFGFRVTQP WIQGKLGLHD TCGVQNLHGW PSIIGGLTSQ VAGVVLTIAI
                                VAIGFFAGVL STIGFKLYET AC-PSVGLYD TRGVNNLHGM PGILGCVASQ IAGLCVTFGI
                                IIVGMCAGAV SVYGYVYSSP YLESSWHISD TCGVGNLHGY PSVVGALLS- ----------
                                LLIGCCAGGL STVGYAYLTP FLTKYTKTHD TCGVNNLHGM PGILGAIAGQ LAGLAVALGI
                                IMIGMFAGCI SVLGYNYLTP ILNK-HKIHD TCGVHNLHGM PGVFGALCG- ----------
                                MLIGSIGGAM CTLGYVYLSP FLKKHCKMHD VCGVHNLHAL PAFLSGIASQ VAAMFVTMGI
                                IGIGFVAGVL SVCGYEYLSD LLKDRLNVED VCGVHNLHGM PGIFGGIVSQ ISGLCVTLGI
                                IGIGLIAGSL SVCGYDYLSD IMDDKLKIAD TCGVHNLHGM PGILGGIVSQ ISAICVTLGI

                                AFVSGSIAGF II
                                AFVCGRITGL FI
                                AFVCGRASGF II
                                ALVAGAISGV IL
                                AFVCGRITGS FI
                                AATAGLVSGK VI
                                AFVGGIISGN II
                                ALLTGVVAGL II
                                AIGGGLATGF VL
                                AIVSGALTGS IV
                                SLVSGALTGV VL
                                SLCAGALAGW IV
                                TLVTGAIVGA VV
                                VLVLGAVVGL IV
                                SLVTGAITGL IL
                                SSICGVITGL VL
                                SLIFGLIGGA LC
                                ----GLISAY IK
                                PLVTGLIAGI IV
                                GLVTGLVAGL IL
                                AIITGLASGT VV
                                AWITGLAAGT IV
                                AWITGLAAGT VV
                                ALAGGFISGN II
                                AFVGGKITGI VI
                                AFICGKITGT VI
                                AFVGGIISGN II
                                AFVGGIISGN II
                                ALSVGLFSGY LL
                                ALVLGRVAGL II
                                AFVAGRVTGF VI
                                AIVGGLIAGA II
                                AFVTGLIAGA AI
                                ALIAGLAAGA LI
                                AFVTGLVAGA AI
                                ALIGGVIAGA LI
                                AITGGLIAGA IV
                                AIAGGLLGGF VV
                                AAAGGALAGF LV
                                AIVGGLLMGL LV
                                ---------- --
                                SIAGGFLHGF VY
                                GIVGGLLVGV IL
                                AFGSALFTGF MM
                                CIIFGFITGL LM
                                AIVGGLITGF IL
                                GIIGGIISGF CM
                                GGLSGAATGV VA
                                AITSGLFTGF VT
                                GLGSGFFCGF LM
                                AIXSGYLTGK VI
                                SIGGGLISGF IA
                                AITSGIFTGN FI
                                ALAAGNLTGL LI
                                AMACGTVAGI SM
                                GLVGGGIAGF VM
                                AMVTGLVAGL VA
                                GTGTGIATGY VL
                                ATVTGMMTGA AA
                                SIASGYATGI VA
                                GAIAGALTGL LA
                                GLLGGAATGI IA
                                SIVSGWVTGN VM
                                ALASGALCAF IV
                                GGTSGALVAS VL
                                AVLGGAISSS IV
                                AVVSGLTTGG IL
                                AGISGSLCGC IL
                                AIICGSVTGY VL
                                AIASGIVTGM IM
                                AIAGGLATGV VM
                                AILGGTLTGI LL
                                AIVTGIITGC IL
                                SIAWGLIVGI IV
                                SISSGLFTAF IL
                                SICSGLLTGG LL
                                AVITGGLTGF IL
                                SIGSGLLTGF VL
                                AVSSGIFTGL IM
                                ALVFGYLTGL FL
                                AVGSGSFTGT VM
                                SIVTGFITGK IV
                                AVASGALAAL IV
                                AVVGGLITGL LM
                                ---------- --
                                AIIGGIITGF VV
                                ---------- --
                                SLLSGILTGK EV
                                AVLSGLMVGM FV
                                AILSGMGTAL II
